# Supplementary material for: (E)-N′-(5-Chloro-2-hydroxy­benzyl­idene)-3,5-dihydroxy­benzohydrazide mono­hydrate
Source: Acta Crystallogr Sect E Struct Rep Online. 2009 Mar 11;65(Pt 4):o721. doi: 10.1107/S1600536809007788 (PMC2968927; doi:10.1107/S1600536809007788)
Supplement: Supplementary file 1 [file e-65-0o721-sup1.cif]

##############################################################################
###                                                                        ###
###        Electronic paper (Acta Crystallographica Section E)             ###
###                                                                        ###
##############################################################################
#                                                                            #
# This CIF contains the data in a paper accepted for publication in Acta     #
# Crystallographica Section E. It conforms to the requirements of Notes      #
# for Authors for Section E, and has been peer reviewed under the auspices   #
# of the IUCr Commission on Journals.                                        #
#                                                                            #
# Full details of the Crystallographic Information File format               #
# are given in the paper "The Crystallographic Information File (CIF):       #
# a New Standard Archive File for Crystallography" by S. R. Hall, F. H.      #
# Allen and I. D. Brown [Acta Cryst. (1991), A47, 655-685].                  #
#                                                                            #
# The current version of the core CIF dictionary is obtainable from          #
# ftp://ftp.iucr.org/pub/cif_core.dic. The current version number is 2.4.    #
#                                                                            #
# Software is freely available for graphical display of the structure(s) in  #
# this CIF.  For information consult the CIF home page http://www.iucr.org/  #
# cif/home.html                                                              #
#                                                                            #
# This file may be used for bona fide research purposes within the           #
# scientific community so long as proper attribution is given to the journal # 
# article from which it was obtained.                                        #
#                                                                            #
##############################################################################
                                             
data_global
_audit_creation_method     'form.cif (version 2.0)'
_journal_data_validation_number     ?
_journal_date_recd_electronic     2009-03-01
_journal_date_accepted     2009-03-03
_journal_name_full     'Acta Crystallographica, Section E'
_journal_year     2009
_journal_volume     65
_journal_issue      4
_journal_page_first     o721
_journal_page_last     o721
_journal_paper_category     QO
_journal_coeditor_code     HB2921
_publ_contact_author_name     'Dr. Yun-peng Diao'
_publ_contact_author_address
; College of Pharmacy, Dalian Medical University,
Liaoning 116044
People's Republic of China
;
_publ_contact_author_email     dldiaoyp@126.com
_publ_contact_author_fax     '+86 411 86110419'
_publ_contact_author_phone     '+86 411 86110419'
_publ_section_title
;
(<i>E</i>)-<i>N</i>'-(5-Chloro-2-hydroxybenzylidene)-3,5-dihydroxybenzohydrazide
monohydrate
;
loop_
    _publ_author_name
    _publ_author_footnote
    _publ_author_address
    'Sa Deng' .
;
College of Pharmacy, Dalian Medical University,
Liaoning 116044
People's Republic of China
;
    'Ling Han' .
;
Liao Ning Benxi Third Pharmaceuticals Co Ltd,
Liaoning 117004
People's Republic of China
;
    'Shan-shan Huang' .
;
College of Pharmacy, Dalian Medical University,
Liaoning 116044
People's Republic of China
;
    'Hou-li Zhang' .
;
College of Pharmacy, Dalian Medical University,
Liaoning 116044
People's Republic of China
;
    'Yun-peng Diao' .
;
College of Pharmacy, Dalian Medical University,
Liaoning 116044
People's Republic of China
;
    'Ke-xin Liu' .
;
College of Pharmacy, Dalian Medical University,
Liaoning 116044
People's Republic of China
;
data_I
_chemical_name_systematic
;
(<i>E</i>)-<i>N</i>'-(5-Chloro-2-hydroxybenzylidene)-3,5-dihydroxybenzohydrazide
monohydrate
;
_chemical_name_common     ?
_chemical_formula_moiety     'C14 H11 Cl N2 O4, H2 O'
_chemical_formula_sum     'C14 H13 Cl N2 O5'
_chemical_formula_iupac     'C14 H11 Cl N2 O4, H2 O'
_chemical_formula_weight     324.71
_chemical_melting_point     ?
_symmetry_cell_setting     monoclinic
_symmetry_space_group_name_H-M     'P 21/c'
_symmetry_space_group_name_Hall     '-P 2ybc'
loop_
    _symmetry_equiv_pos_as_xyz
    'x, y, z'
    '-x, y+1/2, -z+1/2'
    '-x, -y, -z'
    'x, -y-1/2, z-1/2'
_cell_length_a     14.106(3)
_cell_length_b     8.0090(16)
_cell_length_c     13.127(3)
_cell_angle_alpha     90.00
_cell_angle_beta     108.26(3)
_cell_angle_gamma     90.00
_cell_volume     1408.3(6)
_cell_formula_units_Z     4
_cell_measurement_reflns_used     575
_cell_measurement_theta_min     3.05
_cell_measurement_theta_max     20.35
_cell_measurement_temperature     298(2)
_exptl_crystal_description     block
_exptl_crystal_colour     'light yellow'
_exptl_crystal_size_max     0.20
_exptl_crystal_size_mid     0.20
_exptl_crystal_size_min     0.18
_exptl_crystal_density_diffrn     1.531
_exptl_crystal_density_meas     ?
_exptl_crystal_density_method     'not measured'
_exptl_crystal_F_000     672
_exptl_absorpt_coefficient_mu     0.298
_exptl_absorpt_correction_type     multi-scan
_exptl_absorpt_process_details     '(SADABS; Siemens, 1996)'
_exptl_absorpt_correction_T_min     0.943
_exptl_absorpt_correction_T_max     0.948
_exptl_special_details
;
;
_diffrn_ambient_temperature     298(2)
_diffrn_radiation_type     MoK\a
_diffrn_radiation_wavelength     0.71073
_diffrn_radiation_source     'fine-focus sealed tube'
_diffrn_radiation_monochromator     graphite
_diffrn_measurement_device_type     'Siemens SMART CCD'
_diffrn_measurement_method     \w
_diffrn_detector_area_resol_mean     ?
_diffrn_reflns_number     6975
_diffrn_reflns_av_R_equivalents     0.0842
_diffrn_reflns_av_sigmaI/netI     0.0845
_diffrn_reflns_theta_min     1.52
_diffrn_reflns_theta_max     25.04
_diffrn_reflns_theta_full     25.04
_diffrn_measured_fraction_theta_max     1.000
_diffrn_measured_fraction_theta_full     1.000
_diffrn_reflns_limit_h_min     -16
_diffrn_reflns_limit_h_max     13
_diffrn_reflns_limit_k_min     -9
_diffrn_reflns_limit_k_max     7
_diffrn_reflns_limit_l_min     -15
_diffrn_reflns_limit_l_max     15
_diffrn_standards_number     0
_diffrn_standards_interval_count     .
_diffrn_standards_interval_time     .
_diffrn_standards_decay_%     0
_refine_special_details
;
Refinement of <i>F</i>^2^ against ALL reflections. The weighted <i>R</i>-factor
<i>wR</i> and goodness of fit <i>S</i> are based on <i>F</i>^2^, conventional
<i>R</i>-factors <i>R</i> are based on <i>F</i>, with <i>F</i> set to zero for
negative <i>F</i>^2^. The threshold expression of <i>F</i>^2^ >
\s(<i>F</i>^2^) is used only for calculating <i>R</i>-factors(gt) <i>etc</i>.
and is not relevant to the choice of reflections for refinement.
<i>R</i>-factors based on <i>F</i>^2^ are statistically about twice as large
as those based on <i>F</i>, and <i>R</i>- factors based on ALL data will be
even larger.
;
_reflns_number_total     2496
_reflns_number_gt     1437
_reflns_threshold_expression     I>2\s(I)
_refine_ls_structure_factor_coef     Fsqd
_refine_ls_matrix_type     full
_refine_ls_R_factor_all     0.1099
_refine_ls_R_factor_gt     0.0534
_refine_ls_wR_factor_gt     0.1022
_refine_ls_wR_factor_ref     0.1420
_refine_ls_goodness_of_fit_ref     1.043
_refine_ls_restrained_S_all     1.043
_refine_ls_number_reflns     2496
_refine_ls_number_parameters     202
_refine_ls_number_restraints     0
_refine_ls_hydrogen_treatment     constr
_refine_ls_weighting_scheme     calc
_refine_ls_weighting_details
         'calc w=1/[\s^2^(Fo^2^)+(0.0453P)^2^+1.0153P] where P=(Fo^2^+2Fc^2^)/3'
_atom_sites_solution_hydrogens     geom
_atom_sites_solution_primary     direct
_atom_sites_solution_secondary     difmap
_refine_ls_shift/su_max     0.000
_refine_ls_shift/su_mean     0.000
_refine_diff_density_max     0.280
_refine_diff_density_min     -0.301
_refine_ls_extinction_method     none
_refine_ls_extinction_coef     ?
loop_
    _atom_type_symbol
    _atom_type_description
    _atom_type_scat_dispersion_real
    _atom_type_scat_dispersion_imag
    _atom_type_scat_source
    'C' 'C' 0.0033 0.0016
                         'International Tables Vol C Tables 4.2.6.8 and 6.1.1.4'
    'H' 'H' 0.0000 0.0000
                         'International Tables Vol C Tables 4.2.6.8 and 6.1.1.4'
    'N' 'N' 0.0061 0.0033
                         'International Tables Vol C Tables 4.2.6.8 and 6.1.1.4'
    'O' 'O' 0.0106 0.0060
                         'International Tables Vol C Tables 4.2.6.8 and 6.1.1.4'
    'Cl' 'Cl' 0.1484 0.1585
                         'International Tables Vol C Tables 4.2.6.8 and 6.1.1.4'
_computing_data_collection     'SMART (Siemens, 1996)'
_computing_cell_refinement     'SAINT (Siemens, 1996)'
_computing_data_reduction     'SAINT (Siemens, 1996)'
_computing_structure_solution     'SHELXS97 (Sheldrick, 2008)'
_computing_structure_refinement     'SHELXL97 (Sheldrick, 2008)'
_computing_molecular_graphics     'SHELXTL (Sheldrick, 2008)'
_computing_publication_material     'SHELXTL (Sheldrick, 2008)'
loop_
    _atom_site_type_symbol
    _atom_site_label
    _atom_site_fract_x
    _atom_site_fract_y
    _atom_site_fract_z
    _atom_site_U_iso_or_equiv
    _atom_site_adp_type
    _atom_site_calc_flag
    _atom_site_refinement_flags
    _atom_site_occupancy
    _atom_site_disorder_assembly
    _atom_site_disorder_group
    Cl Cl1 0.45135(9) 1.22680(17) 0.91318(10) 0.0558(4) Uani d . 1 . .
    N N1 0.8522(2) 0.8948(4) 0.8966(3) 0.0295(8) Uani d . 1 . .
    N N2 0.9299(2) 0.8091(4) 0.9689(2) 0.0291(8) Uani d . 1 . .
    H H2 0.9246 0.7758 1.0291 0.035 Uiso calc R 1 . .
    O O1 0.7409(2) 1.0093(4) 0.7040(2) 0.0439(8) Uani d . 1 . .
    H H1 0.7853 0.9523 0.7442 0.066 Uiso calc R 1 . .
    O O2 1.02312(19) 0.8242(4) 0.8572(2) 0.0380(8) Uani d . 1 . .
    O O3 1.3085(2) 0.4281(4) 1.0233(2) 0.0491(9) Uani d . 1 . .
    H H3 1.2983 0.4456 0.9592 0.074 Uiso calc R 1 . .
    O O4 1.1915(2) 0.5757(4) 1.3090(2) 0.0400(8) Uani d . 1 . .
    H H4 1.1481 0.6308 1.3229 0.060 Uiso calc R 1 . .
    O O5 0.8783(2) 0.7575(4) 0.6646(2) 0.0434(8) Uani d . 1 . .
    H H5A 0.9196 0.7761 0.7263 0.065 Uiso d R 1 . .
    H H5B 0.8435 0.6765 0.6750 0.065 Uiso d R 1 . .
    C C1 0.6935(3) 1.0274(5) 0.8653(3) 0.0274(9) Uani d . 1 . .
    C C2 0.6769(3) 1.0606(5) 0.7568(3) 0.0309(10) Uani d . 1 . .
    C C3 0.5923(3) 1.1451(6) 0.6983(3) 0.0426(12) Uani d . 1 . .
    H H3A 0.5819 1.1666 0.6260 0.051 Uiso calc R 1 . .
    C C4 0.5231(3) 1.1979(6) 0.7450(4) 0.0437(12) Uani d . 1 . .
    H H4A 0.4662 1.2550 0.7050 0.052 Uiso calc R 1 . .
    C C5 0.5392(3) 1.1652(6) 0.8520(3) 0.0364(11) Uani d . 1 . .
    C C6 0.6229(3) 1.0829(5) 0.9126(3) 0.0354(11) Uani d . 1 . .
    H H6 0.6330 1.0638 0.9851 0.042 Uiso calc R 1 . .
    C C7 0.7800(3) 0.9389(5) 0.9314(3) 0.0298(10) Uani d . 1 . .
    H H7 0.7838 0.9127 1.0016 0.036 Uiso calc R 1 . .
    C C8 1.0139(3) 0.7786(5) 0.9438(3) 0.0254(9) Uani d . 1 . .
    C C9 1.0938(3) 0.6850(5) 1.0242(3) 0.0252(9) Uani d . 1 . .
    C C10 1.1629(3) 0.6018(5) 0.9869(3) 0.0291(10) Uani d . 1 . .
    H H10 1.1574 0.6065 0.9145 0.035 Uiso calc R 1 . .
    C C11 1.2398(3) 0.5122(5) 1.0569(3) 0.0304(10) Uani d . 1 . .
    C C12 1.2492(3) 0.5052(5) 1.1645(3) 0.0334(10) Uani d . 1 . .
    H H12 1.3011 0.4455 1.2117 0.040 Uiso calc R 1 . .
    C C13 1.1801(3) 0.5882(5) 1.2015(3) 0.0285(10) Uani d . 1 . .
    C C14 1.1025(3) 0.6788(5) 1.1327(3) 0.0297(10) Uani d . 1 . .
    H H14 1.0570 0.7345 1.1587 0.036 Uiso calc R 1 . .
loop_
    _atom_site_aniso_label
    _atom_site_aniso_U_11
    _atom_site_aniso_U_22
    _atom_site_aniso_U_33
    _atom_site_aniso_U_12
    _atom_site_aniso_U_13
    _atom_site_aniso_U_23
    Cl1 0.0391(7) 0.0748(10) 0.0587(8) 0.0186(7) 0.0226(6) -0.0009(7)
    N1 0.0256(18) 0.032(2) 0.0297(19) 0.0018(16) 0.0075(15) 0.0043(16)
    N2 0.0262(18) 0.039(2) 0.0238(17) 0.0072(16) 0.0095(15) 0.0089(16)
    O1 0.0415(18) 0.061(2) 0.0333(17) 0.0121(17) 0.0175(15) 0.0069(16)
    O2 0.0337(17) 0.057(2) 0.0252(15) 0.0057(15) 0.0122(13) 0.0097(15)
    O3 0.0467(19) 0.069(2) 0.0379(18) 0.0283(18) 0.0223(16) 0.0028(17)
    O4 0.0422(19) 0.053(2) 0.0282(16) 0.0143(16) 0.0160(14) 0.0059(14)
    O5 0.0438(18) 0.058(2) 0.0298(16) -0.0058(17) 0.0131(14) -0.0021(15)
    C1 0.022(2) 0.031(3) 0.026(2) 0.0015(19) 0.0036(17) 0.0020(19)
    C2 0.029(2) 0.037(3) 0.029(2) 0.000(2) 0.0129(19) 0.000(2)
    C3 0.041(3) 0.057(3) 0.027(2) 0.010(2) 0.006(2) 0.009(2)
    C4 0.034(3) 0.050(3) 0.042(3) 0.012(2) 0.004(2) 0.009(2)
    C5 0.026(2) 0.044(3) 0.041(3) 0.008(2) 0.014(2) -0.002(2)
    C6 0.035(2) 0.043(3) 0.031(2) 0.000(2) 0.015(2) -0.001(2)
    C7 0.028(2) 0.036(3) 0.028(2) -0.003(2) 0.0116(18) 0.0002(19)
    C8 0.025(2) 0.028(2) 0.025(2) -0.0002(19) 0.0087(17) 0.0024(18)
    C9 0.024(2) 0.029(2) 0.025(2) -0.0001(18) 0.0104(17) -0.0021(18)
    C10 0.031(2) 0.034(3) 0.025(2) 0.002(2) 0.0119(18) -0.0024(19)
    C11 0.029(2) 0.035(3) 0.028(2) 0.005(2) 0.0111(19) -0.002(2)
    C12 0.032(2) 0.039(3) 0.029(2) 0.008(2) 0.0097(19) 0.003(2)
    C13 0.028(2) 0.032(3) 0.026(2) -0.001(2) 0.0088(18) 0.0033(19)
    C14 0.027(2) 0.037(3) 0.028(2) 0.003(2) 0.0145(19) -0.001(2)
_geom_special_details
;
All e.s.d.'s (except the e.s.d. in the dihedral angle between two l.s. planes)
are estimated using the full covariance matrix. The cell e.s.d.'s are taken
into account individually in the estimation of e.s.d.'s in distances, angles
and torsion angles; correlations between e.s.d.'s in cell parameters are only
used when they are defined by crystal symmetry. An approximate (isotropic)
treatment of cell e.s.d.'s is used for estimating e.s.d.'s involving l.s.
planes.
;
loop_
    _geom_bond_atom_site_label_1
    _geom_bond_atom_site_label_2
    _geom_bond_site_symmetry_2
    _geom_bond_distance
    _geom_bond_publ_flag
    Cl1 C5 . 1.746(4) ?
    N1 C7 . 1.290(4) ?
    N1 N2 . 1.386(4) ?
    N2 C8 . 1.348(4) ?
    N2 H2 . 0.8600 ?
    O1 C2 . 1.364(4) ?
    O1 H1 . 0.8200 ?
    O2 C8 . 1.238(4) ?
    O3 C11 . 1.362(4) ?
    O3 H3 . 0.8200 ?
    O4 C13 . 1.373(4) ?
    O4 H4 . 0.8200 ?
    O5 H5A . 0.8500 ?
    O5 H5B . 0.8500 ?
    C1 C2 . 1.395(5) ?
    C1 C6 . 1.401(5) ?
    C1 C7 . 1.442(5) ?
    C2 C3 . 1.377(6) ?
    C3 C4 . 1.372(6) ?
    C3 H3A . 0.9300 ?
    C4 C5 . 1.376(6) ?
    C4 H4A . 0.9300 ?
    C5 C6 . 1.368(6) ?
    C6 H6 . 0.9300 ?
    C7 H7 . 0.9300 ?
    C8 C9 . 1.484(5) ?
    C9 C10 . 1.391(5) ?
    C9 C14 . 1.392(5) ?
    C10 C11 . 1.382(5) ?
    C10 H10 . 0.9300 ?
    C11 C12 . 1.378(5) ?
    C12 C13 . 1.387(5) ?
    C12 H12 . 0.9300 ?
    C13 C14 . 1.386(5) ?
    C14 H14 . 0.9300 ?
loop_
    _geom_angle_atom_site_label_1
    _geom_angle_atom_site_label_2
    _geom_angle_atom_site_label_3
    _geom_angle_site_symmetry_1
    _geom_angle_site_symmetry_3
    _geom_angle
    _geom_angle_publ_flag
    C7 N1 N2 . . 115.8(3) ?
    C8 N2 N1 . . 119.3(3) ?
    C8 N2 H2 . . 120.4 ?
    N1 N2 H2 . . 120.4 ?
    C2 O1 H1 . . 109.5 ?
    C11 O3 H3 . . 109.5 ?
    C13 O4 H4 . . 109.5 ?
    H5A O5 H5B . . 103.8 ?
    C2 C1 C6 . . 118.5(4) ?
    C2 C1 C7 . . 123.3(4) ?
    C6 C1 C7 . . 118.3(4) ?
    O1 C2 C3 . . 117.5(4) ?
    O1 C2 C1 . . 122.4(4) ?
    C3 C2 C1 . . 120.1(4) ?
    C4 C3 C2 . . 121.1(4) ?
    C4 C3 H3A . . 119.5 ?
    C2 C3 H3A . . 119.5 ?
    C3 C4 C5 . . 119.0(4) ?
    C3 C4 H4A . . 120.5 ?
    C5 C4 H4A . . 120.5 ?
    C6 C5 C4 . . 121.4(4) ?
    C6 C5 Cl1 . . 118.5(3) ?
    C4 C5 Cl1 . . 120.1(3) ?
    C5 C6 C1 . . 119.9(4) ?
    C5 C6 H6 . . 120.0 ?
    C1 C6 H6 . . 120.0 ?
    N1 C7 C1 . . 122.3(4) ?
    N1 C7 H7 . . 118.8 ?
    C1 C7 H7 . . 118.8 ?
    O2 C8 N2 . . 121.6(3) ?
    O2 C8 C9 . . 121.8(3) ?
    N2 C8 C9 . . 116.6(3) ?
    C10 C9 C14 . . 119.7(4) ?
    C10 C9 C8 . . 116.8(3) ?
    C14 C9 C8 . . 123.4(3) ?
    C11 C10 C9 . . 120.4(4) ?
    C11 C10 H10 . . 119.8 ?
    C9 C10 H10 . . 119.8 ?
    O3 C11 C12 . . 117.6(4) ?
    O3 C11 C10 . . 122.1(3) ?
    C12 C11 C10 . . 120.3(4) ?
    C11 C12 C13 . . 119.2(4) ?
    C11 C12 H12 . . 120.4 ?
    C13 C12 H12 . . 120.4 ?
    O4 C13 C14 . . 121.5(3) ?
    O4 C13 C12 . . 117.2(4) ?
    C14 C13 C12 . . 121.4(4) ?
    C13 C14 C9 . . 119.0(4) ?
    C13 C14 H14 . . 120.5 ?
    C9 C14 H14 . . 120.5 ?
loop_
    _geom_hbond_atom_site_label_D
    _geom_hbond_atom_site_label_H
    _geom_hbond_atom_site_label_A
    _geom_hbond_site_symmetry_A
    _geom_hbond_distance_DH
    _geom_hbond_distance_HA
    _geom_hbond_distance_DA
    _geom_hbond_angle_DHA
    O1 H1 N1 . 0.82 1.98 2.685(4) 144
    O1 H1 O5 . 0.82 2.47 2.952(4) 119
    O3 H3 O1 2_746 0.82 2.10 2.916(4) 173
    O4 H4 O2 4_576 0.82 1.99 2.762(4) 158
    N2 H2 O5 4_576 0.86 2.09 2.931(4) 164
    O5 H5A O2 . 0.85 1.91 2.760(4) 174
    O5 H5B O4 3_767 0.85 2.11 2.902(4) 156
