# Supplementary material for: (E)-N′-(5-Chloro-2-hydroxy­benzyl­idene)-3,5-dihydroxy­benzohydrazide mono­hydrate
Source: Acta Crystallogr Sect E Struct Rep Online. 2009 Mar 11;65(Pt 4):o721. doi: 10.1107/S1600536809007788 (PMC2968927; doi:10.1107/S1600536809007788)
Supplement: Supplementary file 2 [file e-65-0o721-Isup2.hkl]

# 
# h,k,l, Fc-squared, Fo-squared, sigma(Fo-squared) and status flag 
# 
data_I
_shelx_title ' A in P2(1)/c' 
_shelx_refln_list_code          4 
_shelx_F_calc_maximum      236.25 
_exptl_crystal_F_000       672.00 
_reflns_d_resolution_high  0.8395 
 
loop_ 
 _symmetry_equiv_pos_as_xyz 
 'x, y, z' 
 '-x, y+1/2, -z+1/2' 
 '-x, -y, -z' 
 'x, -y-1/2, z-1/2' 
 
_cell_length_a    14.1060 
_cell_length_b     8.0090 
_cell_length_c    13.1270 
_cell_angle_alpha  90.000 
_cell_angle_beta  108.256 
_cell_angle_gamma  90.000 
 
_shelx_F_squared_multiplier     1.000 
 
loop_ 
 _refln_index_h 
 _refln_index_k 
 _refln_index_l 
 _refln_F_squared_calc 
 _refln_F_squared_meas 
 _refln_F_squared_sigma 
 _refln_observed_status 
   1   0   0      613.11       -1.16      1.80 o 
   2   0   0      374.76      353.60     10.95 o 
   3   0   0     4781.43     4917.51     92.92 o 
   4   0   0     1022.06     1051.97     42.13 o 
   5   0   0      360.72      446.02     23.61 o 
   6   0   0        0.15        7.53     10.64 o 
   7   0   0     1098.58     1241.99     43.90 o 
   8   0   0      404.53      402.77     21.54 o 
   9   0   0     1071.68     1070.83     34.17 o 
  10   0   0      111.53       97.00     23.04 o 
  11   0   0      422.32      450.59     59.85 o 
  12   0   0       13.93       21.33     29.40 o 
  13   0   0      968.46     1020.82     91.29 o 
  14   0   0      653.42      780.13     88.04 o 
  15   0   0        3.98       27.02     37.48 o 
   1   1   0      239.17      263.06     16.39 o 
   2   1   0        1.04       -5.40      5.23 o 
   3   1   0       11.91       -3.18      8.02 o 
   4   1   0      143.28      161.25      9.96 o 
   5   1   0      247.36      247.54     10.96 o 
   6   1   0     3536.40     3590.68     38.37 o 
   7   1   0        3.10        2.89      6.51 o 
   8   1   0      424.12      483.85     22.88 o 
   9   1   0        1.35       -5.92      9.22 o 
  10   1   0       18.56       26.83     17.07 o 
  11   1   0      642.84      623.30     35.71 o 
  12   1   0      178.56      157.10     37.66 o 
  13   1   0     1787.08     2000.84    193.97 o 
  14   1   0        0.59      -26.75     17.83 o 
  15   1   0      154.76      172.03     38.26 o 
   0   2   0      294.66      306.59     29.75 o 
   1   2   0      522.83      550.42     35.45 o 
   2   2   0    55812.25    58106.52    759.96 o 
   3   2   0     2054.25     1962.44     68.10 o 
   4   2   0      926.33      959.28     23.94 o 
   5   2   0      626.52      655.39     17.44 o 
   6   2   0      144.73      175.83     10.89 o 
   7   2   0      298.14      308.51     14.63 o 
   8   2   0       28.44       27.35      8.87 o 
   9   2   0     1070.70     1105.58     33.03 o 
  10   2   0       31.41       41.89     19.74 o 
  11   2   0     1041.96     1053.43     44.80 o 
  12   2   0      474.94      430.64     36.88 o 
  13   2   0        8.71       20.66     21.99 o 
  14   2   0        9.41       -7.25     21.93 o 
  15   2   0       79.32      106.87     32.23 o 
   1   3   0     3046.31     3125.55     52.48 o 
   2   3   0       14.58       17.10     11.48 o 
   3   3   0     1838.01     1720.58     45.14 o 
   4   3   0     2775.61     2768.27    108.69 o 
   5   3   0        4.13       30.38     11.53 o 
   6   3   0      117.90      104.66     11.77 o 
   7   3   0      306.38      351.52     15.74 o 
   8   3   0      158.40      193.52     22.65 o 
   9   3   0       11.66        1.80     13.53 o 
  10   3   0      411.39      397.03     33.95 o 
  11   3   0      100.89      104.19     21.89 o 
  12   3   0      141.83      184.54     26.85 o 
  13   3   0        4.88        5.40     17.11 o 
  14   3   0        0.72      -10.40     22.89 o 
  15   3   0      678.48      653.24     65.21 o 
   0   4   0     1219.15     1154.92     42.79 o 
   1   4   0      251.42      281.03     17.88 o 
   2   4   0        3.89       -8.34      8.63 o 
   3   4   0      154.19      146.16     21.40 o 
   4   4   0     2276.78     2352.76     61.04 o 
   5   4   0      870.98      810.73     56.48 o 
   6   4   0      951.94      924.76     38.96 o 
   7   4   0       19.09       13.07     28.47 o 
   8   4   0      169.99      134.58     37.51 o 
   9   4   0      964.77      997.78     53.43 o 
  10   4   0      275.13      258.08     36.26 o 
  11   4   0       59.18       66.28     26.90 o 
  12   4   0       20.38       -2.88     23.07 o 
  13   4   0       35.45       19.82     22.41 o 
  14   4   0      102.21      113.61     32.70 o 
   1   5   0       31.40       27.41     12.84 o 
   2   5   0        2.43       -9.19     10.47 o 
   3   5   0     1268.01     1311.98     35.26 o 
   4   5   0      244.41      296.17     26.74 o 
   5   5   0      490.41      575.89     36.83 o 
   6   5   0      657.37      618.25     37.35 o 
   7   5   0        0.30       -3.25     26.44 o 
   8   5   0      336.81      288.05     52.88 o 
   9   5   0       55.80       40.00     22.31 o 
  10   5   0       48.36       87.72     30.59 o 
  11   5   0      138.61       90.12     28.71 o 
  12   5   0        1.71      -24.61     20.35 o 
  13   5   0       15.25       33.73     26.62 o 
   0   6   0      140.08      169.54     29.51 o 
   1   6   0       25.88       20.23     15.14 o 
   2   6   0      117.17      149.49     19.62 o 
   3   6   0      398.93      393.07     32.86 o 
   4   6   0      412.10      484.17     54.69 o 
   5   6   0      181.72      176.07     25.70 o 
   6   6   0     1178.49     1038.84     92.86 o 
   7   6   0       45.91       53.20     29.19 o 
   8   6   0      229.60      249.08     42.30 o 
   9   6   0        0.02        9.57     26.18 o 
  10   6   0        1.23       -6.90     19.24 o 
  11   6   0        7.38        0.56     20.20 o 
  12   6   0      178.62      204.49     35.77 o 
   1   7   0      175.34      173.59     22.55 o 
   2   7   0        0.54       -4.14     18.55 o 
   3   7   0      123.22      135.31     25.51 o 
   4   7   0       37.80       64.82     21.70 o 
   5   7   0       87.18       53.37     34.26 o 
   6   7   0      713.23      748.23     98.61 o 
   7   7   0        4.05       44.52     46.23 o 
   8   7   0       75.06       65.87     32.23 o 
   9   7   0      107.16       62.06     35.05 o 
  10   7   0       21.03       40.49     24.05 o 
   0   8   0      108.58      137.87     32.32 o 
   1   8   0       30.13       54.04     23.72 o 
   2   8   0       45.82       72.44     25.23 o 
   3   8   0       41.86       62.32     39.62 o 
   4   8   0       35.76       18.35     27.77 o 
   5   8   0       11.91       47.20     30.01 o 
   6   8   0       11.27      -10.74     28.07 o 
   7   8   0      154.00      106.92     38.65 o 
   8   8   0      142.60       84.36     37.31 o 
   1   9   0        1.14       13.56     20.83 o 
   2   9   0       53.64       58.80     25.11 o 
   3   9   0       68.36       20.05     60.73 o 
   4   9   0       53.05       32.40     30.57 o 
   5   9   0       48.38       44.33     31.68 o 
 -16   1   1       23.53        2.99     25.22 o 
 -15   1   1      119.74       81.99     32.39 o 
 -14   1   1      140.38      213.41     37.35 o 
 -13   1   1        1.04       -1.80     20.48 o 
 -12   1   1     1846.79     1825.72     58.16 o 
 -11   1   1        1.83        8.59     10.51 o 
 -10   1   1       10.23       16.88     10.40 o 
  -9   1   1      164.08      159.85     24.15 o 
  -8   1   1        4.07       -9.32      7.44 o 
  -7   1   1      560.47      522.18     18.98 o 
  -6   1   1      242.59      246.64     13.24 o 
  -5   1   1     1074.61     1045.32     17.82 o 
  -4   1   1      295.36      267.84     12.53 o 
  -3   1   1       79.51       81.56      6.23 o 
  -2   1   1      387.06      328.36     23.53 o 
  -1   1   1      320.67      298.26     16.79 o 
   0   1   1        5.11        0.04      3.49 o 
   1   1   1      632.85      540.19     22.55 o 
   2   1   1    12918.27    11477.27    172.12 o 
   3   1   1      144.22      124.90      9.41 o 
   4   1   1     1488.64     1431.68     30.31 o 
   5   1   1     1034.98     1063.10     20.46 o 
   6   1   1     1855.60     2077.21     31.40 o 
   7   1   1        0.01        0.53      7.31 o 
   8   1   1       59.59       77.86     12.37 o 
   9   1   1       18.02       10.08     10.51 o 
  10   1   1        8.35       18.29     13.58 o 
  11   1   1        2.75       25.18     20.68 o 
  12   1   1        1.76       -5.77     37.63 o 
  13   1   1       66.98       88.24     28.24 o 
  14   1   1      165.96      150.67     65.84 o 
  15   1   1        0.61        5.47     24.54 o 
 -15   2   1      102.13       83.36     32.36 o 
 -14   2   1        0.03       -2.36     22.59 o 
 -13   2   1       93.99       61.53     26.97 o 
 -12   2   1       18.39       11.28     16.57 o 
 -11   2   1     1290.90     1230.06     47.63 o 
 -10   2   1      160.98      115.06     22.28 o 
  -9   2   1        7.41       -6.74     10.44 o 
  -8   2   1      124.07      120.27     17.88 o 
  -7   2   1      128.34      130.15      9.21 o 
  -6   2   1      641.78      645.85     16.66 o 
  -5   2   1      627.33      617.37     16.49 o 
  -4   2   1     1416.13     1342.01     27.14 o 
  -3   2   1     4368.88     4254.37     48.06 o 
  -2   2   1    11513.60    10315.18    123.51 o 
  -1   2   1     6378.98     5850.47    123.08 o 
   0   2   1      100.68       74.26     21.56 o 
   1   2   1    19056.47    18339.90    275.62 o 
   2   2   1     2537.26     2419.36     65.55 o 
   3   2   1        0.29       -4.49      5.35 o 
   4   2   1     1190.98     1223.83     36.81 o 
   5   2   1      676.14      697.09     18.04 o 
   6   2   1       45.17       58.59      8.56 o 
   7   2   1      488.70      502.89     19.07 o 
   8   2   1       33.59       40.56      9.37 o 
   9   2   1       79.89       77.24     17.61 o 
  10   2   1        0.37       -7.62     14.35 o 
  11   2   1      288.08      298.99     29.49 o 
  12   2   1        0.42        4.35     19.28 o 
  13   2   1       93.86      120.11     30.10 o 
  14   2   1       34.98       13.21     21.49 o 
  15   2   1        3.75       45.60     27.71 o 
 -15   3   1      101.48      107.88     96.14 o 
 -14   3   1       78.84       97.38     33.00 o 
 -13   3   1       71.15       75.73     35.12 o 
 -12   3   1      288.80      302.96     31.92 o 
 -11   3   1        8.18       12.72     16.30 o 
 -10   3   1     1882.75     2038.31     75.13 o 
  -9   3   1      124.63      132.35     21.28 o 
  -8   3   1       53.54       63.43     14.73 o 
  -7   3   1       18.08       17.45      7.97 o 
  -6   3   1       15.93       12.14      8.63 o 
  -5   3   1      193.68      216.85     18.19 o 
  -4   3   1       85.26       88.01     13.83 o 
  -3   3   1      526.21      470.74     22.61 o 
  -2   3   1       98.93      147.79     16.34 o 
  -1   3   1      205.72      268.36     25.02 o 
   0   3   1     1994.41     1773.46     81.06 o 
   1   3   1      141.60      124.90     17.01 o 
   2   3   1      795.64      747.47     30.92 o 
   3   3   1        0.02       -9.67      9.52 o 
   4   3   1     6118.44     6295.07     98.83 o 
   5   3   1      328.41      346.50     14.16 o 
   6   3   1       14.76       34.80     13.26 o 
   7   3   1      144.06      139.94     16.76 o 
   8   3   1       40.31       57.62     20.66 o 
   9   3   1        0.18       11.72     13.54 o 
  10   3   1      241.94      268.97     28.72 o 
  11   3   1       35.95        3.19     16.16 o 
  12   3   1      276.62      315.39     33.33 o 
  13   3   1       28.85       34.81     20.67 o 
  14   3   1      105.62      147.02     35.30 o 
 -14   4   1       47.06       74.92     30.35 o 
 -13   4   1       62.96       49.14     27.20 o 
 -12   4   1        9.81        6.42     21.20 o 
 -11   4   1       77.09       82.57     29.78 o 
 -10   4   1      409.91      429.06     42.97 o 
  -9   4   1     1403.75     1403.38     62.16 o 
  -8   4   1      953.48      879.60     48.65 o 
  -7   4   1       65.23      -16.33     25.51 o 
  -6   4   1      361.91      407.94     24.80 o 
  -5   4   1      866.02      876.29     33.24 o 
  -4   4   1     1638.29     1536.22     42.58 o 
  -3   4   1      686.01      698.81     30.21 o 
  -2   4   1      521.44      490.36     20.90 o 
  -1   4   1       87.20       96.88     13.43 o 
   0   4   1       57.47       48.87     12.53 o 
   1   4   1     2427.05     2331.67     46.75 o 
   2   4   1      304.92      330.39     35.56 o 
   3   4   1     8939.26     8584.12    131.88 o 
   4   4   1      335.30      385.42     28.91 o 
   5   4   1      370.02      350.77     72.61 o 
   6   4   1      355.18      341.69     28.34 o 
   7   4   1        0.23       -7.64     17.11 o 
   8   4   1       15.55       -9.53     23.48 o 
   9   4   1      492.04      467.90     42.73 o 
  10   4   1       11.13        2.18     15.98 o 
  11   4   1      128.70      153.38     26.54 o 
  12   4   1       49.04       56.57     24.00 o 
  13   4   1        9.35       39.99     25.49 o 
  14   4   1       10.40       14.36     23.12 o 
 -13   5   1       51.20       50.97     34.01 o 
 -12   5   1       27.69       15.34     21.79 o 
 -11   5   1      201.03      203.49     34.19 o 
 -10   5   1      376.81      422.83     38.87 o 
  -9   5   1      119.68      137.26     29.21 o 
  -8   5   1     1087.35     1151.15     48.85 o 
  -7   5   1      889.05      903.58     58.28 o 
  -6   5   1      229.47      216.40     42.04 o 
  -5   5   1        0.01      -16.10     14.37 o 
  -4   5   1       48.31       78.96     26.53 o 
  -3   5   1       19.03        1.89     14.26 o 
  -2   5   1      955.20      967.54     40.57 o 
  -1   5   1        0.89        2.23     11.57 o 
   0   5   1       80.73      107.03     16.07 o 
   1   5   1       71.05       88.25     15.49 o 
   2   5   1      729.68      726.82     30.69 o 
   3   5   1      794.18      779.27     44.28 o 
   4   5   1      274.17      263.18     29.44 o 
   5   5   1        8.98       14.17     18.28 o 
   6   5   1      296.58      285.22     29.53 o 
   7   5   1       62.30       56.60     31.84 o 
   8   5   1      638.29      659.49     71.59 o 
   9   5   1       72.42       99.83     41.66 o 
  10   5   1      160.14      119.65     29.34 o 
  11   5   1        0.31       -0.31     20.63 o 
  12   5   1        0.04        3.09     22.16 o 
  13   5   1       20.68       26.99     51.78 o 
 -12   6   1        2.30        2.82     23.09 o 
 -11   6   1       54.13      108.70     27.46 o 
 -10   6   1      138.69      112.61     25.27 o 
  -9   6   1        0.41      -13.47     22.86 o 
  -8   6   1      891.67      916.69     97.92 o 
  -7   6   1       52.14       59.98     40.36 o 
  -6   6   1       35.06       55.63     37.45 o 
  -5   6   1      202.57      210.98     26.67 o 
  -4   6   1        5.55       -3.24     16.68 o 
  -3   6   1       57.83       59.04     16.17 o 
  -2   6   1        4.41       -7.90     13.44 o 
  -1   6   1      288.19      299.96     24.13 o 
   0   6   1       48.52       52.82     15.91 o 
   1   6   1      310.54      320.38     24.56 o 
   2   6   1       10.39        9.65     14.29 o 
   3   6   1      116.69      150.24     24.63 o 
   4   6   1       45.95       12.72     19.04 o 
   5   6   1     1258.33     1088.52     68.69 o 
   6   6   1       91.32       23.36     29.06 o 
   7   6   1      215.42      149.34     43.52 o 
   8   6   1      115.15       75.02     38.41 o 
   9   6   1       40.52        8.66     32.08 o 
  10   6   1        4.31       23.55     22.35 o 
  11   6   1       14.15       19.94     22.66 o 
  12   6   1       49.33       85.24     45.67 o 
 -11   7   1       13.65       40.12     24.27 o 
 -10   7   1        5.36       29.28     22.63 o 
  -9   7   1      249.15      273.38     67.56 o 
  -8   7   1        2.07      -17.50     28.60 o 
  -7   7   1      103.07      150.24     39.72 o 
  -6   7   1       93.64       96.83     34.66 o 
  -5   7   1      137.94      204.64     38.96 o 
  -4   7   1      480.65      419.45     36.65 o 
  -3   7   1       31.11       45.02     21.11 o 
  -2   7   1       11.53        1.18     18.12 o 
  -1   7   1       28.72       10.17     16.19 o 
   0   7   1      407.25      381.22     28.79 o 
   1   7   1        2.11        9.51     16.05 o 
   2   7   1       12.65        7.12     17.71 o 
   3   7   1        1.36       21.44     21.63 o 
   4   7   1        1.53       27.26     19.11 o 
   5   7   1      319.95      309.66     46.00 o 
   6   7   1      153.33      124.58     36.48 o 
   7   7   1       19.37      -21.64     24.26 o 
   8   7   1      131.76       77.98     33.74 o 
   9   7   1        0.07       21.98     27.18 o 
  10   7   1      106.32       37.22     35.48 o 
  -8   8   1       11.78        0.50     28.47 o 
  -7   8   1      113.09      102.21     37.43 o 
  -6   8   1      292.39      257.27     46.26 o 
  -5   8   1       17.27       39.97     28.47 o 
  -4   8   1       50.10       36.31     29.63 o 
  -3   8   1       76.07       62.81     24.08 o 
  -2   8   1       82.02       65.24     23.49 o 
  -1   8   1        0.49        3.16     16.57 o 
   0   8   1       63.21       62.79     19.41 o 
   1   8   1       49.05       52.32     23.33 o 
   2   8   1       24.39       31.50     22.36 o 
   3   8   1        6.67       10.56     20.15 o 
   4   8   1      108.01      129.74     36.35 o 
   5   8   1        0.52       -5.00     29.64 o 
   6   8   1       13.33       -8.89     25.56 o 
   7   8   1      210.22       76.98     35.19 o 
   8   8   1       10.11      -39.78     27.71 o 
  -5   9   1       98.35       44.91     33.79 o 
  -4   9   1        6.57       35.04     38.85 o 
  -3   9   1       28.40       47.56     30.12 o 
  -2   9   1      321.04      277.28     46.05 o 
  -1   9   1        3.69       54.50     23.65 o 
   0   9   1        0.58        0.30     20.49 o 
   1   9   1        5.01      -14.35     20.03 o 
   2   9   1        4.66       22.78     21.98 o 
   3   9   1        0.58       43.94     29.63 o 
   4   9   1       57.21       32.20     31.93 o 
 -16   0   2      424.69      460.93     78.33 o 
 -15   0   2      152.56       84.97     27.11 o 
 -14   0   2      591.56      660.02     63.57 o 
 -13   0   2     1431.16     1350.49     63.40 o 
 -12   0   2     1683.01     1597.36     66.78 o 
 -11   0   2        2.85       16.48     16.49 o 
 -10   0   2      685.62      728.15     44.53 o 
  -9   0   2       20.32       41.97     13.91 o 
  -8   0   2     1491.51     1652.23     40.21 o 
  -7   0   2     1606.37     1669.36    122.29 o 
  -6   0   2       46.22       63.10     10.59 o 
  -5   0   2     2679.22     2838.40     42.51 o 
  -4   0   2     1281.22     1280.40     29.31 o 
  -3   0   2      626.32      697.67     23.07 o 
  -2   0   2     2072.30     2159.37     44.45 o 
  -1   0   2    10027.27     9637.79    142.83 o 
   0   0   2      257.88      219.31     14.35 o 
   1   0   2       57.80       64.73     12.55 o 
   2   0   2      479.99      424.55     26.50 o 
   3   0   2     5713.45     5529.18    112.09 o 
   4   0   2     3575.69     3400.63     63.14 o 
   5   0   2      558.05      554.28     27.52 o 
   6   0   2      433.01      490.91     31.15 o 
   7   0   2      628.22      608.55     24.36 o 
   8   0   2       11.86        7.76     14.57 o 
   9   0   2      655.51      574.77     58.57 o 
  10   0   2       18.26       -4.77     24.00 o 
  11   0   2      152.32      191.36     48.41 o 
  12   0   2      634.37      625.44     75.49 o 
  13   0   2      539.38      648.22     82.34 o 
  14   0   2       58.32       99.95     41.72 o 
  15   0   2      146.71      126.68     52.30 o 
 -16   1   2      101.54       81.28     62.24 o 
 -15   1   2       68.92       60.60     58.26 o 
 -14   1   2      516.51      520.05     47.56 o 
 -13   1   2        1.60       11.01     13.81 o 
 -12   1   2     1412.61     1341.30     43.49 o 
 -11   1   2      699.11      800.85     45.45 o 
 -10   1   2      858.87      865.35     28.63 o 
  -9   1   2      659.49      610.48     29.51 o 
  -8   1   2      773.35      800.36     23.83 o 
  -7   1   2     2134.87     2097.62     35.98 o 
  -6   1   2     2186.32     2229.12     31.33 o 
  -5   1   2      207.52      274.45     15.03 o 
  -4   1   2     3813.94     3939.14     66.84 o 
  -3   1   2     2888.24     2971.39     53.12 o 
  -2   1   2      199.19      200.97     10.36 o 
  -1   1   2     1324.67     1325.06     22.92 o 
   0   1   2     1919.42     1788.91     56.34 o 
   1   1   2    11292.64    11815.88    186.36 o 
   2   1   2     4425.30     4411.07    113.84 o 
   3   1   2     4785.54     4512.61     70.53 o 
   4   1   2       45.66       56.39     11.69 o 
   5   1   2     8304.89     8799.87     97.36 o 
   6   1   2      485.91      555.15     20.69 o 
   7   1   2     1001.29     1099.34     29.62 o 
   8   1   2        2.16        4.67      9.34 o 
   9   1   2     1198.11     1205.79     34.69 o 
  10   1   2       29.11       30.71     15.32 o 
  11   1   2      647.45      658.93     50.28 o 
  12   1   2       77.86       55.25     25.37 o 
  13   1   2       79.64       89.55     42.33 o 
  14   1   2       81.96      115.22     32.63 o 
  15   1   2        9.64      -12.32     25.53 o 
 -16   2   2        0.11      -34.30     22.86 o 
 -15   2   2      305.07      410.27     51.77 o 
 -14   2   2      583.94      561.72     55.32 o 
 -13   2   2       21.15       -2.95     20.46 o 
 -12   2   2      173.86      160.99     22.66 o 
 -11   2   2      358.54      362.88     21.35 o 
 -10   2   2     1182.76     1276.37     41.12 o 
  -9   2   2      562.74      606.81     30.19 o 
  -8   2   2      384.19      421.02     19.01 o 
  -7   2   2      330.48      355.97     16.41 o 
  -6   2   2       39.29       27.71     16.20 o 
  -5   2   2      563.89      594.54     14.13 o 
  -4   2   2     1867.20     1856.26     30.24 o 
  -3   2   2       14.30        6.37     13.11 o 
  -2   2   2     1014.96      935.80     41.00 o 
  -1   2   2     1776.16     1765.46     38.55 o 
   0   2   2     1058.70     1048.38     26.37 o 
   1   2   2     6514.25     6993.55    136.91 o 
   2   2   2      420.22      457.33     51.17 o 
   3   2   2      700.04      673.57     27.24 o 
   4   2   2        1.48       -0.24     17.52 o 
   5   2   2      473.46      404.38     20.23 o 
   6   2   2     1211.17     1127.84     32.52 o 
   7   2   2      396.22      418.30     23.75 o 
   8   2   2      309.66      302.01     20.46 o 
   9   2   2      482.39      560.39     38.47 o 
  10   2   2      234.68      235.80     26.73 o 
  11   2   2      784.39      784.19     49.64 o 
  12   2   2       31.42       59.75     29.14 o 
  13   2   2       29.04       39.83     26.95 o 
  14   2   2      169.00      172.54     37.27 o 
 -15   3   2       28.62        7.35     25.62 o 
 -14   3   2       29.98       24.93     19.42 o 
 -13   3   2       30.89       26.90     18.93 o 
 -12   3   2      310.54      324.34     33.06 o 
 -11   3   2      140.51      169.74     23.04 o 
 -10   3   2     1641.08     1564.62     43.55 o 
  -9   3   2     2359.52     2290.67     49.79 o 
  -8   3   2      338.68      389.41     21.08 o 
  -7   3   2      122.68      129.86     20.26 o 
  -6   3   2      168.54      168.51     14.50 o 
  -5   3   2      108.44       97.51     10.44 o 
  -4   3   2      999.04     1048.89     27.12 o 
  -3   3   2     1249.11     1336.99     35.37 o 
  -2   3   2      196.41      185.56     22.14 o 
  -1   3   2     2604.32     2764.09     56.59 o 
   0   3   2     3628.67     3719.20     56.74 o 
   1   3   2     1935.96     2083.15     51.57 o 
   2   3   2      235.00      246.66     62.26 o 
   3   3   2     8904.66     9570.34    153.29 o 
   4   3   2        9.59        1.03      9.19 o 
   5   3   2      936.35      948.76     30.21 o 
   6   3   2        0.95       -6.86      9.34 o 
   7   3   2      365.56      408.43     29.23 o 
   8   3   2       48.56       63.02     20.51 o 
   9   3   2        0.21       -0.65     13.83 o 
  10   3   2       14.61       10.31     15.74 o 
  11   3   2       97.98       80.69     26.73 o 
  12   3   2       86.01       65.73     34.06 o 
  13   3   2       82.13       74.36     32.48 o 
  14   3   2       13.83       24.85     25.33 o 
 -15   4   2       38.21       39.30     28.76 o 
 -14   4   2       32.75       26.43     47.48 o 
 -13   4   2      157.36      226.37    108.75 o 
 -12   4   2      116.76      159.19     27.50 o 
 -11   4   2        0.85      -22.48     16.07 o 
 -10   4   2      171.37      174.80     27.44 o 
  -9   4   2       17.43        7.86     17.94 o 
  -8   4   2       15.66       22.49     16.68 o 
  -7   4   2      345.32      348.07     38.83 o 
  -6   4   2     1188.35     1174.58     51.33 o 
  -5   4   2      513.35      597.25     32.91 o 
  -4   4   2      918.43      803.64     47.51 o 
  -3   4   2     1360.26     1350.13     32.12 o 
  -2   4   2      286.03      270.25     19.70 o 
  -1   4   2      360.89      340.88     21.59 o 
   0   4   2       15.05       10.54     14.92 o 
   1   4   2       10.02        9.55      9.78 o 
   2   4   2     1193.31     1265.03     34.62 o 
   3   4   2     1216.19     1278.01     46.88 o 
   4   4   2      174.89      165.17     34.95 o 
   5   4   2      297.61      305.37     30.33 o 
   6   4   2      813.12      681.58     37.42 o 
   7   4   2       18.08       40.37     17.08 o 
   8   4   2      312.98      373.13     45.33 o 
   9   4   2      781.61      770.83     49.15 o 
  10   4   2       12.67       22.97     16.45 o 
  11   4   2       45.50       32.70     22.75 o 
  12   4   2       38.41       71.06     24.66 o 
  13   4   2       37.44       54.55     23.74 o 
 -14   5   2        0.01       -4.50     24.05 o 
 -13   5   2       29.55       24.77     26.92 o 
 -12   5   2       77.14       68.43     27.25 o 
 -11   5   2       12.88       18.03     21.23 o 
 -10   5   2       72.74       53.66     26.63 o 
  -9   5   2      141.38      172.72     27.20 o 
  -8   5   2      212.63      170.41     25.77 o 
  -7   5   2     1160.21     1177.72     46.61 o 
  -6   5   2       56.52       91.15     29.47 o 
  -5   5   2       36.24       35.75     18.71 o 
  -4   5   2       46.73       18.24     12.79 o 
  -3   5   2      140.58      139.08     17.51 o 
  -2   5   2       80.28       87.84     22.18 o 
  -1   5   2       92.03      124.30     18.71 o 
   0   5   2      509.36      529.89     28.85 o 
   1   5   2      700.64      715.23     65.99 o 
   2   5   2      262.52      243.63     21.76 o 
   3   5   2      357.50      404.85     34.50 o 
   4   5   2       30.31        0.03     15.59 o 
   5   5   2        5.32      -11.00     14.35 o 
   6   5   2       43.75       31.14     18.20 o 
   7   5   2        5.54       -8.60     27.37 o 
   8   5   2      126.61       81.47     36.09 o 
   9   5   2       43.77        6.16     27.95 o 
  10   5   2       49.21       38.51     23.64 o 
  11   5   2        0.08       -4.64     20.55 o 
  12   5   2       28.31       52.08     26.79 o 
 -12   6   2       55.97       45.85     27.73 o 
 -11   6   2        5.01        6.32     21.39 o 
 -10   6   2       21.22       17.02     19.71 o 
  -9   6   2       26.08        2.86     27.88 o 
  -8   6   2     1069.52     1033.56     49.26 o 
  -7   6   2      169.53      241.28     87.69 o 
  -6   6   2      602.48      645.60     80.31 o 
  -5   6   2      181.95      165.04     25.73 o 
  -4   6   2      292.25      436.36     34.56 o 
  -3   6   2        2.05        6.01     13.31 o 
  -2   6   2       22.94       37.43     24.95 o 
  -1   6   2      570.03      648.52     31.44 o 
   0   6   2       92.49       88.41     17.44 o 
   1   6   2       94.49       97.57     19.48 o 
   2   6   2       72.02       72.98     18.40 o 
   3   6   2      119.61      109.05     25.31 o 
   4   6   2       48.40       36.70     37.31 o 
   5   6   2      241.88      208.19     30.02 o 
   6   6   2      288.34      259.98     54.10 o 
   7   6   2      170.22      229.88     52.18 o 
   8   6   2      116.42      137.84     45.62 o 
   9   6   2        6.38       20.75     31.73 o 
  10   6   2       33.02       63.92     39.98 o 
  11   6   2        0.05        6.51     23.78 o 
 -11   7   2       26.49      -25.72     27.81 o 
 -10   7   2       24.70      -11.22     28.13 o 
  -9   7   2       16.78       52.73     32.28 o 
  -8   7   2        3.10      -10.26     26.74 o 
  -7   7   2      104.74       81.82     33.14 o 
  -6   7   2        3.66      -26.16     27.20 o 
  -5   7   2      112.98      124.66     60.23 o 
  -4   7   2        2.62       14.77     21.58 o 
  -3   7   2        0.00        1.55     19.85 o 
  -2   7   2      115.59       84.39     28.28 o 
  -1   7   2       33.70       51.19     17.51 o 
   0   7   2        6.04       -0.56     14.64 o 
   1   7   2        7.93      -13.75     14.55 o 
   2   7   2       66.40       65.87     21.75 o 
   3   7   2       23.90       20.76     19.71 o 
   4   7   2       82.15       49.26     26.47 o 
   5   7   2       55.58       57.22     33.36 o 
   6   7   2        4.62       25.92     34.23 o 
   7   7   2        3.19        1.45     29.87 o 
   8   7   2       21.27        8.54     31.26 o 
   9   7   2       10.60      -15.98     24.75 o 
  -9   8   2        7.63       28.97     42.22 o 
  -8   8   2       65.92       27.44     34.84 o 
  -7   8   2       29.01       17.44     30.95 o 
  -6   8   2      440.73      294.56     74.21 o 
  -5   8   2       12.82       28.32     28.65 o 
  -4   8   2       11.30      -34.50     24.17 o 
  -3   8   2      233.96      225.13     33.40 o 
  -2   8   2        0.06       -1.76     19.95 o 
  -1   8   2      101.93      103.62     21.73 o 
   0   8   2        8.47        8.94     16.85 o 
   1   8   2        9.34       16.94     21.34 o 
   2   8   2        2.31       -6.90     18.79 o 
   3   8   2       23.88       35.76     22.24 o 
   4   8   2       21.64        5.82     17.96 o 
   5   8   2       30.01      -17.87     25.33 o 
   6   8   2       77.93       38.81     80.10 o 
   7   8   2        0.13      -27.25     26.91 o 
  -5   9   2       37.31       71.45     33.67 o 
  -4   9   2       56.64       25.35     30.55 o 
  -3   9   2        8.32       19.84     48.43 o 
  -2   9   2       32.89       55.07     25.37 o 
  -1   9   2        5.07       25.30     22.39 o 
   0   9   2       30.79       30.41     22.66 o 
   1   9   2       28.29       56.59     33.17 o 
   2   9   2        0.52       22.51     28.16 o 
   3   9   2        9.25       44.05     23.93 o 
   4   9   2       27.04       50.56     34.96 o 
 -16   1   3        0.41      -24.47     16.31 o 
 -15   1   3      205.15      202.19     29.99 o 
 -14   1   3       16.84       -0.22     12.83 o 
 -13   1   3     1019.23      862.79     44.02 o 
 -12   1   3       21.77       16.50     20.88 o 
 -11   1   3      237.66      218.80     19.75 o 
 -10   1   3      985.11      966.62     27.06 o 
  -9   1   3      171.47      173.07     14.60 o 
  -8   1   3     2036.91     2112.54     34.49 o 
  -7   1   3        7.25       -2.09      6.90 o 
  -6   1   3     1483.67     1513.51     29.27 o 
  -5   1   3     1237.73     1192.47     26.66 o 
  -4   1   3      594.85      592.16     20.84 o 
  -3   1   3      118.97      103.39      9.83 o 
  -2   1   3     1494.18     1430.42     27.17 o 
  -1   1   3        7.38        6.87      8.43 o 
   0   1   3      872.26      920.92     28.96 o 
   1   1   3      120.88      142.32     14.63 o 
   2   1   3      973.34      992.77     28.53 o 
   3   1   3      154.46      181.77     13.70 o 
   4   1   3     1905.64     1980.24     34.13 o 
   5   1   3     2123.86     2392.90     40.64 o 
   6   1   3     3961.29     3909.99     55.75 o 
   7   1   3      426.35      479.72     22.38 o 
   8   1   3      289.42      267.74     26.78 o 
   9   1   3        1.09       12.22     11.20 o 
  10   1   3        6.27       15.59     19.43 o 
  11   1   3        4.05       -8.38     18.21 o 
  12   1   3      192.94      168.85     33.42 o 
  13   1   3        6.26       -5.16     24.60 o 
  14   1   3        6.66      -23.26     21.78 o 
 -16   2   3      354.08      322.04     50.27 o 
 -15   2   3        4.79       -3.16     22.13 o 
 -14   2   3        0.40       -4.85     17.14 o 
 -13   2   3        9.32       15.58     14.93 o 
 -12   2   3      108.78       87.07     15.48 o 
 -11   2   3      478.56      475.55     25.63 o 
 -10   2   3      120.96      158.49     16.02 o 
  -9   2   3        2.94       -8.31      9.88 o 
  -8   2   3     1098.58     1103.13     29.12 o 
  -7   2   3      663.96      736.37     52.20 o 
  -6   2   3      539.45      562.13     23.43 o 
  -5   2   3     1545.64     1552.80     32.80 o 
  -4   2   3      159.99      196.04     20.84 o 
  -3   2   3        7.55        4.99      9.37 o 
  -2   2   3      714.26      700.58     23.58 o 
  -1   2   3      951.15      952.76     44.98 o 
   0   2   3      584.33      627.82     23.91 o 
   1   2   3     2170.85     2130.34     32.98 o 
   2   2   3     2157.46     2075.73     49.70 o 
   3   2   3      177.62      174.65     18.20 o 
   4   2   3        5.01        2.66      7.54 o 
   5   2   3        0.44        3.24      8.64 o 
   6   2   3      129.14      101.17     14.78 o 
   7   2   3      213.77      241.82     20.95 o 
   8   2   3       34.72       30.28     13.14 o 
   9   2   3      112.10      128.52     20.03 o 
  10   2   3        6.36       21.56     15.74 o 
  11   2   3      207.55      188.91     25.86 o 
  12   2   3      126.71      110.92     31.59 o 
  13   2   3        0.66      -24.45     31.61 o 
  14   2   3       72.62       19.63     26.91 o 
 -15   3   3        8.85        0.29     34.75 o 
 -14   3   3        8.37       16.64     23.75 o 
 -13   3   3        9.62       -1.91     19.21 o 
 -12   3   3      175.37      145.69     24.68 o 
 -11   3   3     1213.52     1164.11     36.18 o 
 -10   3   3      151.02      174.19     18.63 o 
  -9   3   3       57.09       48.44     15.81 o 
  -8   3   3      257.54      278.25     21.87 o 
  -7   3   3      698.94      700.23     27.99 o 
  -6   3   3       78.41      117.97     10.96 o 
  -5   3   3      460.47      439.15     17.51 o 
  -4   3   3      725.89      767.13     30.18 o 
  -3   3   3      821.51      832.20     58.96 o 
  -2   3   3      180.16      174.08     12.96 o 
  -1   3   3       13.95       14.48      7.51 o 
   0   3   3      194.40      180.31     16.05 o 
   1   3   3      177.75      222.42     16.92 o 
   2   3   3       47.74       64.57     14.62 o 
   3   3   3     1853.98     1990.75     55.05 o 
   4   3   3     1426.47     1358.35     34.86 o 
   5   3   3        1.84        9.03     13.19 o 
   6   3   3       45.50       58.61     20.91 o 
   7   3   3       11.71       24.87     12.80 o 
   8   3   3      400.30      426.94     27.39 o 
   9   3   3       63.56       91.14     43.93 o 
  10   3   3      421.05      383.96     52.40 o 
  11   3   3       20.64       38.59     22.63 o 
  12   3   3       91.56       89.91     28.90 o 
  13   3   3        7.01       40.86     25.66 o 
 -15   4   3        3.36       22.81     24.73 o 
 -14   4   3       75.43       41.98     26.57 o 
 -13   4   3       20.32       27.58     23.81 o 
 -12   4   3       34.98       87.29     24.02 o 
 -11   4   3      161.13      118.59     29.57 o 
 -10   4   3      920.04      898.37     44.87 o 
  -9   4   3      826.65      741.43     39.63 o 
  -8   4   3      126.88      199.59     24.56 o 
  -7   4   3      389.83      378.34     27.90 o 
  -6   4   3      385.28      358.59     18.24 o 
  -5   4   3      292.66      351.96     23.81 o 
  -4   4   3     1470.30     1450.59     28.68 o 
  -3   4   3       41.11       53.01     13.30 o 
  -2   4   3      190.45      157.43     18.90 o 
  -1   4   3      598.02      564.32     51.40 o 
   0   4   3      321.68      325.85     22.17 o 
   1   4   3      699.60      721.63     28.77 o 
   2   4   3      341.03      401.31     23.44 o 
   3   4   3      732.37      727.36     33.01 o 
   4   4   3      253.06      236.96     41.61 o 
   5   4   3      160.69      165.09     24.31 o 
   6   4   3       20.75       28.07     16.38 o 
   7   4   3       16.59       23.65     16.68 o 
   8   4   3       33.52       73.98     45.21 o 
   9   4   3      159.11      167.99     30.06 o 
  10   4   3      272.48      232.05     34.84 o 
  11   4   3       21.75       31.93     23.69 o 
  12   4   3        9.04       50.51     25.26 o 
  13   4   3        1.15       27.10     25.92 o 
 -14   5   3       56.78      137.51     35.10 o 
 -13   5   3        3.40        9.44     20.45 o 
 -12   5   3       32.74       32.26     21.48 o 
 -11   5   3        0.02       17.46     18.89 o 
 -10   5   3       21.72       31.27     22.27 o 
  -9   5   3      972.73     1060.08     48.19 o 
  -8   5   3       57.72       63.73     19.50 o 
  -7   5   3        0.54      -16.69     12.56 o 
  -6   5   3        1.25       -6.41     16.91 o 
  -5   5   3      386.68      368.75     29.73 o 
  -4   5   3      942.39      947.94     31.72 o 
  -3   5   3      344.80      349.91     22.60 o 
  -2   5   3      750.48      701.67     32.25 o 
  -1   5   3      484.29      525.92     40.52 o 
   0   5   3      487.83      488.54     46.83 o 
   1   5   3     1808.16     1854.33     48.56 o 
   2   5   3       54.12       42.17     14.55 o 
   3   5   3        9.85       24.66     17.29 o 
   4   5   3      789.50      760.78     43.43 o 
   5   5   3       23.05        1.27     16.57 o 
   6   5   3       55.80       85.42     21.91 o 
   7   5   3       12.76       12.84     27.37 o 
   8   5   3       11.41       10.58     28.76 o 
   9   5   3       55.20       38.59     31.90 o 
  10   5   3       56.95       23.36     29.11 o 
  11   5   3        0.03      -19.02     18.27 o 
  12   5   3      118.78      121.61     56.80 o 
 -13   6   3        9.78       34.63     26.11 o 
 -12   6   3      135.13      115.97     27.62 o 
 -11   6   3       14.68       21.88     20.66 o 
 -10   6   3      110.47      128.21     26.71 o 
  -9   6   3       72.61       83.77     65.00 o 
  -8   6   3      170.81      195.95     37.18 o 
  -7   6   3      185.95      187.73     37.55 o 
  -6   6   3        2.37      -55.57     37.05 o 
  -5   6   3       20.40       52.56     26.56 o 
  -4   6   3       44.49       42.44     21.52 o 
  -3   6   3        1.27       -5.17     12.62 o 
  -2   6   3       69.95       58.49     16.40 o 
  -1   6   3       63.28       71.61     18.45 o 
   0   6   3       39.37       17.75     22.11 o 
   1   6   3      473.54      414.57     29.59 o 
   2   6   3        1.66       53.54     21.67 o 
   3   6   3      174.80      194.17     61.34 o 
   4   6   3      216.92      207.11     36.90 o 
   5   6   3        0.14      -19.35     14.05 o 
   6   6   3        2.00        5.47     15.13 o 
   7   6   3      224.17      187.11     49.51 o 
   8   6   3      103.98      148.53     47.65 o 
   9   6   3       49.35       76.24     41.03 o 
  10   6   3       46.98       21.09     31.55 o 
  11   6   3        0.32       45.48     26.17 o 
 -11   7   3        0.40       28.36     30.05 o 
 -10   7   3       41.83       46.31     33.53 o 
  -9   7   3        3.68      -22.56     34.11 o 
  -8   7   3       19.19       29.02     29.04 o 
  -7   7   3      456.49      377.72     77.87 o 
  -6   7   3      624.16      665.09     57.88 o 
  -5   7   3       21.68       21.43     25.94 o 
  -4   7   3       13.31       15.10     19.99 o 
  -3   7   3      194.77      165.93     28.72 o 
  -2   7   3      457.37      436.60     29.93 o 
  -1   7   3      191.04      205.40     27.33 o 
   0   7   3       18.73       10.12     15.62 o 
   1   7   3        3.65      -22.37     18.58 o 
   2   7   3        0.06       -8.30     31.23 o 
   3   7   3       97.10       70.10     22.87 o 
   4   7   3        8.21       12.08     18.47 o 
   5   7   3       14.74       26.56     19.48 o 
   6   7   3      137.34      206.87     51.43 o 
   7   7   3      171.93       95.71     39.92 o 
   8   7   3       10.66       11.80     28.47 o 
   9   7   3       14.11       24.12     34.58 o 
  -9   8   3        0.05       -7.83     26.17 o 
  -8   8   3       26.15       46.04     32.25 o 
  -7   8   3      146.86      126.07     39.22 o 
  -6   8   3       29.51       35.41     29.15 o 
  -5   8   3        1.70       38.81     27.69 o 
  -4   8   3       25.89       23.23     25.68 o 
  -3   8   3        8.76        9.02     20.65 o 
  -2   8   3        2.64        1.47     20.11 o 
  -1   8   3       69.98       66.42     23.28 o 
   0   8   3       52.66       75.25     25.57 o 
   1   8   3       48.11       57.12     22.80 o 
   2   8   3       34.06       22.61     21.17 o 
   3   8   3       27.51       -6.13     49.01 o 
   4   8   3        5.95       -3.10     17.66 o 
   5   8   3       69.13       92.63     43.82 o 
   6   8   3      114.73       41.08     39.63 o 
   7   8   3       26.94      -34.69     23.13 o 
  -5   9   3      219.98      177.67     42.94 o 
  -4   9   3      189.05      228.28     86.00 o 
  -3   9   3       48.94       60.46     91.99 o 
  -2   9   3       38.95       34.93     25.42 o 
  -1   9   3        0.10       34.00     30.00 o 
   0   9   3       24.67       36.61     34.16 o 
   1   9   3        0.13       -1.00     24.26 o 
   2   9   3        4.58      -15.15     23.45 o 
   3   9   3        2.39       46.01     47.56 o 
 -16   0   4       41.19       56.37     25.22 o 
 -15   0   4      327.80      345.29     43.48 o 
 -14   0   4      144.86      163.17     54.71 o 
 -13   0   4        0.27       -3.85     19.54 o 
 -12   0   4      264.53      256.16     42.57 o 
 -11   0   4        2.80        4.41     31.15 o 
 -10   0   4     1036.75     1015.13     38.53 o 
  -9   0   4     1949.87     1975.51     50.46 o 
  -8   0   4      235.69      271.30     15.78 o 
  -7   0   4    12017.00    12573.70    111.82 o 
  -6   0   4     3281.03     3494.85     57.43 o 
  -5   0   4     2403.49     2323.21     46.25 o 
  -4   0   4     1362.46     1333.05     42.59 o 
  -3   0   4        4.01       18.19     11.62 o 
  -2   0   4       11.65       55.50     14.47 o 
  -1   0   4     7418.96     6731.07    126.68 o 
   0   0   4      268.98      332.22     27.25 o 
   2   0   4     7645.72     7452.50    161.66 o 
   3   0   4     1065.03     1032.25     36.38 o 
   4   0   4      393.54      417.15     23.82 o 
   5   0   4        4.82        1.18      9.70 o 
   6   0   4      747.75      722.05     39.32 o 
   7   0   4      238.21      318.22     24.78 o 
   8   0   4      489.22      500.24     28.24 o 
   9   0   4      140.47      151.32     53.26 o 
  10   0   4       37.95       37.82     21.34 o 
  11   0   4       90.70      136.27     42.42 o 
  12   0   4     1265.90     1357.57    100.30 o 
  13   0   4        4.54       29.40     36.67 o 
  14   0   4      132.27       27.14     42.19 o 
 -16   1   4       37.67       23.70     20.71 o 
 -15   1   4        0.36       -9.69     13.33 o 
 -14   1   4      107.37       97.23     21.87 o 
 -13   1   4       15.67        1.91     13.69 o 
 -12   1   4       93.72       80.44     16.26 o 
 -11   1   4      864.39      881.93     31.46 o 
 -10   1   4       78.78       65.83     13.94 o 
  -9   1   4        4.49        1.38     10.50 o 
  -8   1   4       77.55       70.55      9.52 o 
  -7   1   4       47.44       73.13     10.39 o 
  -6   1   4      345.71      345.28     17.05 o 
  -5   1   4     1803.32     1929.26     27.59 o 
  -4   1   4     6277.88     6389.45     64.64 o 
  -3   1   4      241.97      284.89     15.29 o 
  -2   1   4      666.21      622.00     20.86 o 
  -1   1   4     8893.77     8609.82     90.75 o 
   0   1   4        1.77        0.51      6.80 o 
   1   1   4     3537.56     3364.50     51.90 o 
   2   1   4      624.77      571.57     61.94 o 
   3   1   4        5.64        5.93      7.77 o 
   4   1   4     1135.61     1176.33     24.13 o 
   5   1   4       16.47        9.41      6.66 o 
   6   1   4     1883.73     1864.77     39.65 o 
   7   1   4       37.13       17.96     10.51 o 
   8   1   4      382.93      410.24     29.92 o 
   9   1   4      205.09      213.25     20.64 o 
  10   1   4       74.07       89.17     26.70 o 
  11   1   4       14.45       -3.08     19.74 o 
  12   1   4       66.68       31.05     24.77 o 
  13   1   4        0.02        0.59     22.38 o 
 -16   2   4      151.61      146.53     51.90 o 
 -15   2   4       39.78       49.58     32.39 o 
 -14   2   4        4.97        6.43     16.51 o 
 -13   2   4      139.83      158.97     18.95 o 
 -12   2   4        8.39        6.85     12.19 o 
 -11   2   4       47.66       58.51     14.15 o 
 -10   2   4      222.97      209.81     18.69 o 
  -9   2   4     2260.95     2205.29     44.78 o 
  -8   2   4      649.49      665.66     27.46 o 
  -7   2   4     2675.02     2547.24     56.61 o 
  -6   2   4       60.28       78.42     16.37 o 
  -5   2   4     2914.08     3107.21     53.90 o 
  -4   2   4     2066.97     2198.84     46.06 o 
  -3   2   4      789.42      882.82     24.03 o 
  -2   2   4     1494.25     1472.81     29.46 o 
  -1   2   4      466.24      502.12     15.60 o 
   0   2   4     1497.96     1519.42     25.84 o 
   1   2   4     1305.14     1306.22     28.86 o 
   2   2   4     1496.64     1470.90     36.75 o 
   3   2   4      160.39      208.81     21.17 o 
   4   2   4     1409.81     1466.86     36.65 o 
   5   2   4     1050.61     1083.50     33.69 o 
   6   2   4       93.37      109.40     19.28 o 
   7   2   4        2.52       17.85     12.40 o 
   8   2   4       30.65       19.05     13.50 o 
   9   2   4       22.44       20.34     12.99 o 
  10   2   4       97.74       81.87     19.75 o 
  11   2   4       30.08       45.89     24.01 o 
  12   2   4      110.12      148.44     34.35 o 
  13   2   4        0.04       18.40     38.76 o 
 -15   3   4       23.50       38.93     40.74 o 
 -14   3   4      103.66      100.16     36.77 o 
 -13   3   4      699.07      657.97     43.27 o 
 -12   3   4       98.60       78.87     17.95 o 
 -11   3   4      276.19      273.53     21.97 o 
 -10   3   4      432.72      457.46     25.12 o 
  -9   3   4       99.48      134.46     19.02 o 
  -8   3   4      152.45      160.93     18.98 o 
  -7   3   4      103.14      127.90     16.38 o 
  -6   3   4     1315.56     1360.06     36.16 o 
  -5   3   4     1607.69     1764.48     31.41 o 
  -4   3   4      269.27      234.23     16.14 o 
  -3   3   4     1069.12     1158.67     29.31 o 
  -2   3   4     1379.34     1407.02     31.34 o 
  -1   3   4     1123.73     1087.05     26.59 o 
   0   3   4       45.50       42.44      8.74 o 
   1   3   4      937.02      948.71     21.62 o 
   2   3   4     1068.17     1265.80     61.39 o 
   3   3   4      125.78      137.35     18.46 o 
   4   3   4      246.48      258.83     18.79 o 
   5   3   4       92.15       99.14     22.97 o 
   6   3   4      147.89      142.77     18.14 o 
   7   3   4       79.53       88.87     16.69 o 
   8   3   4     1045.82     1093.58     52.98 o 
   9   3   4       61.57       49.39     25.39 o 
  10   3   4      185.67      154.74     31.95 o 
  11   3   4      313.90      228.82     29.70 o 
  12   3   4        2.43       13.29     16.91 o 
  13   3   4       10.70       31.58     25.40 o 
 -15   4   4        9.14        7.30     32.19 o 
 -14   4   4       26.04       60.48     27.67 o 
 -13   4   4       11.53       50.87     24.43 o 
 -12   4   4       21.18       19.86     19.08 o 
 -11   4   4      109.81      108.87     29.06 o 
 -10   4   4        4.44       20.49     18.65 o 
  -9   4   4       23.37       -6.55     14.95 o 
  -8   4   4      200.82      181.83     20.47 o 
  -7   4   4      969.44      968.63     32.91 o 
  -6   4   4        6.84        2.07     10.65 o 
  -5   4   4       47.52       49.33     10.02 o 
  -4   4   4      199.10      185.83     16.85 o 
  -3   4   4      333.95      397.56     20.85 o 
  -2   4   4     1061.80     1123.39     30.32 o 
  -1   4   4      173.23      180.26     26.92 o 
   0   4   4      119.60      143.10     22.65 o 
   1   4   4       36.49       34.93     13.29 o 
   2   4   4      290.32      287.77     27.76 o 
   3   4   4      622.24      628.97     30.04 o 
   4   4   4      122.66      105.37     20.96 o 
   5   4   4      237.60      205.49     30.83 o 
   6   4   4        0.11      -10.71     18.10 o 
   7   4   4       73.25       57.16     18.59 o 
   8   4   4      146.78       92.74     33.47 o 
   9   4   4       11.24       14.47     27.02 o 
  10   4   4        0.01        2.73     26.21 o 
  11   4   4       14.14       27.62     21.12 o 
  12   4   4        3.89       18.03     23.65 o 
 -14   5   4       39.48       32.05     34.17 o 
 -13   5   4       23.42       52.00     27.43 o 
 -12   5   4      228.35      215.16     31.59 o 
 -11   5   4      266.09      316.76     33.90 o 
 -10   5   4      465.05      444.20     36.09 o 
  -9   5   4      345.33      289.80     29.95 o 
  -8   5   4        6.01       19.67     15.72 o 
  -7   5   4      190.92      215.82     36.19 o 
  -6   5   4       20.59        4.67     21.56 o 
  -5   5   4      256.83      283.08     21.72 o 
  -4   5   4      338.98      327.22     26.49 o 
  -3   5   4      988.20      963.26     60.45 o 
  -2   5   4        0.68        6.55     13.82 o 
  -1   5   4      577.10      640.11     47.52 o 
   0   5   4       20.46       15.98     14.37 o 
   1   5   4      217.41      246.90     24.04 o 
   2   5   4      121.14      120.35     19.49 o 
   3   5   4        0.00      -20.66     13.77 o 
   4   5   4        1.21        0.13     15.97 o 
   5   5   4      104.68       92.80     33.99 o 
   6   5   4       29.04       36.72     28.39 o 
   7   5   4       10.22        3.89     24.23 o 
   8   5   4      224.08      214.14     47.13 o 
   9   5   4       55.71       59.91     32.43 o 
  10   5   4      120.07       82.28     38.88 o 
  11   5   4      149.23      163.83     47.21 o 
 -13   6   4      111.36      105.72     37.86 o 
 -12   6   4        0.11      -14.55     26.30 o 
 -11   6   4       33.03       58.12     42.33 o 
 -10   6   4      169.23      170.67     37.68 o 
  -9   6   4        0.74       32.47     26.57 o 
  -8   6   4      154.94      132.45     34.02 o 
  -7   6   4        0.12       -4.81     25.89 o 
  -6   6   4      207.18      246.37     56.22 o 
  -5   6   4      284.14      442.93    134.26 o 
  -4   6   4       55.91       61.31     17.76 o 
  -3   6   4       41.84       65.48     18.77 o 
  -2   6   4       41.90        9.71     16.31 o 
  -1   6   4       32.03        9.91     15.54 o 
   0   6   4       48.77       27.18     16.97 o 
   1   6   4        0.37        9.86     15.37 o 
   2   6   4       97.96       57.56     28.97 o 
   3   6   4      220.77      203.39     30.19 o 
   4   6   4       57.28       82.23     23.38 o 
   5   6   4      202.25      172.48     55.58 o 
   6   6   4       94.66       57.46     20.06 o 
   7   6   4      125.08       68.63     37.02 o 
   8   6   4       19.83       21.50     33.41 o 
   9   6   4       29.69       57.53     37.66 o 
  10   6   4        0.05       23.01     35.74 o 
 -11   7   4        4.19        6.49     25.92 o 
 -10   7   4       10.47       36.65     29.41 o 
  -9   7   4        1.32       -0.45     26.10 o 
  -8   7   4      187.12      229.89     61.45 o 
  -7   7   4      404.59      310.62     46.17 o 
  -6   7   4       23.01      -32.94     23.40 o 
  -5   7   4        0.38        1.38     24.95 o 
  -4   7   4       59.17       98.85     30.52 o 
  -3   7   4       37.63       22.96     16.39 o 
  -2   7   4       38.17       38.38     20.97 o 
  -1   7   4      650.82      677.78     53.59 o 
   0   7   4       22.70       15.01     16.88 o 
   1   7   4        5.60        5.52     19.00 o 
   2   7   4      211.59      183.10     31.74 o 
   3   7   4      118.64      119.85     27.55 o 
   4   7   4        6.86       13.97     17.54 o 
   5   7   4       18.76       29.53     30.83 o 
   6   7   4      116.65       81.18     38.93 o 
   7   7   4        8.41       -4.77     25.51 o 
   8   7   4        1.96       41.61     34.69 o 
  -9   8   4        1.87      -22.29     25.87 o 
  -8   8   4      134.47      112.50     35.92 o 
  -7   8   4        7.77       22.59     29.03 o 
  -6   8   4       77.13      215.25     73.13 o 
  -5   8   4       48.21       16.13     25.58 o 
  -4   8   4        0.30        5.16     26.50 o 
  -3   8   4        1.92       -1.84     21.30 o 
  -2   8   4        0.43        7.93     16.96 o 
  -1   8   4        2.73      -11.04     15.78 o 
   0   8   4      103.14       68.17     21.48 o 
   1   8   4       24.50       -5.04     24.85 o 
   2   8   4       11.00        8.46     20.53 o 
   3   8   4        4.56       13.13     21.87 o 
   4   8   4        6.12       41.24     33.97 o 
   5   8   4      178.74      105.18     44.69 o 
   6   8   4        9.26       -7.84     31.61 o 
  -4   9   4        4.86       17.10     27.27 o 
  -3   9   4       34.60       67.73     31.01 o 
  -2   9   4        2.55       37.99     24.00 o 
  -1   9   4        5.46       -4.54     19.75 o 
   0   9   4        9.46       51.70     22.78 o 
   1   9   4        5.72       -1.44     25.30 o 
   2   9   4        2.59       18.40     21.18 o 
 -16   1   5       14.10        5.71     19.33 o 
 -15   1   5      129.97      132.52     23.08 o 
 -14   1   5       14.78        4.43     14.68 o 
 -13   1   5       55.03       43.95     16.75 o 
 -12   1   5        0.10       -6.92     11.58 o 
 -11   1   5        0.28       -4.31     11.36 o 
 -10   1   5      112.84      142.64     16.85 o 
  -9   1   5      526.98      562.56     30.24 o 
  -8   1   5      201.08      216.36     14.47 o 
  -7   1   5     1467.48     1546.76     24.81 o 
  -6   1   5     1299.68     1302.74     24.75 o 
  -5   1   5       62.88       53.50      9.18 o 
  -4   1   5       94.59       81.27     11.36 o 
  -3   1   5       59.38       28.05     11.95 o 
  -2   1   5     3117.70     3093.42     74.60 o 
  -1   1   5      941.43      913.30     32.23 o 
   0   1   5     6331.21     6131.76     78.49 o 
   1   1   5        0.02       11.58      7.95 o 
   2   1   5       96.02      117.99     11.51 o 
   3   1   5       37.15       29.23      8.73 o 
   4   1   5       19.23       26.36      7.82 o 
   5   1   5       10.19       18.47      8.43 o 
   6   1   5      332.66      340.98     28.93 o 
   7   1   5      290.39      305.53     21.66 o 
   8   1   5       15.40        5.52     10.33 o 
   9   1   5        5.16       -5.95     10.79 o 
  10   1   5       54.77       41.33     20.95 o 
  11   1   5       15.74       40.11     26.76 o 
  12   1   5       45.60       43.02     25.56 o 
  13   1   5      117.31      112.14     58.66 o 
 -16   2   5       10.02       24.06     38.93 o 
 -15   2   5       31.78       25.22     24.85 o 
 -14   2   5       79.13       62.91     21.55 o 
 -13   2   5       86.55       93.95     19.80 o 
 -12   2   5        0.02        6.81     13.67 o 
 -11   2   5       36.53       43.46     15.90 o 
 -10   2   5      214.75      216.20     20.95 o 
  -9   2   5        0.39       -9.29     11.36 o 
  -8   2   5      156.89      169.66     15.35 o 
  -7   2   5        0.25       -6.05      9.95 o 
  -6   2   5     3068.32     3230.48     51.95 o 
  -5   2   5        2.79       23.66      9.87 o 
  -4   2   5        2.73        4.25      8.23 o 
  -3   2   5     1159.54     1097.55     24.30 o 
  -2   2   5       74.55       84.70      9.74 o 
  -1   2   5       49.15       36.51      8.04 o 
   0   2   5      570.34      558.13     21.11 o 
   1   2   5       59.72       44.70     11.27 o 
   2   2   5       15.52        9.56      9.25 o 
   3   2   5       58.87       65.55     15.64 o 
   4   2   5       87.03      102.95     15.66 o 
   5   2   5       17.93        5.34     13.17 o 
   6   2   5        0.86       -7.92     10.06 o 
   7   2   5      340.30      332.11     28.93 o 
   8   2   5       19.94       22.97     13.63 o 
   9   2   5        0.20       11.19     12.03 o 
  10   2   5      176.14      130.93     25.04 o 
  11   2   5        2.14      -20.22     19.51 o 
  12   2   5        0.02      -10.62     43.09 o 
  13   2   5      244.67      228.04     42.31 o 
 -15   3   5       94.68       61.57     29.00 o 
 -14   3   5        1.86       21.81     23.72 o 
 -13   3   5       11.53        7.93     16.88 o 
 -12   3   5       16.99        6.32     13.45 o 
 -11   3   5        8.00      -10.56     13.09 o 
 -10   3   5        7.46       -0.83     13.75 o 
  -9   3   5      113.67      113.20     25.66 o 
  -8   3   5      373.86      353.96     23.99 o 
  -7   3   5       47.47       47.66     13.79 o 
  -6   3   5        0.88       -6.02      7.68 o 
  -5   3   5      509.19      513.26     22.89 o 
  -4   3   5     2239.29     2257.39     43.15 o 
  -3   3   5      607.20      627.07     23.27 o 
  -2   3   5      302.12      337.76     18.33 o 
  -1   3   5      191.91      182.21     14.54 o 
   0   3   5       34.54       32.85     12.26 o 
   1   3   5       38.61       32.69      8.53 o 
   2   3   5     1535.38     1431.88     32.29 o 
   3   3   5      105.05      106.93     16.76 o 
   4   3   5       30.07        6.52     18.12 o 
   5   3   5      220.34      226.85     29.87 o 
   6   3   5      229.33      206.83     27.43 o 
   7   3   5      222.97      255.42     55.09 o 
   8   3   5        2.03       15.59     22.05 o 
   9   3   5        0.35        2.09     24.41 o 
  10   3   5        0.70       12.99     19.53 o 
  11   3   5       52.49       95.19     31.82 o 
  12   3   5       40.57       30.45     41.20 o 
 -15   4   5        7.39        5.22     25.42 o 
 -14   4   5       35.20       46.36     20.28 o 
 -13   4   5        6.02       -1.15     15.67 o 
 -12   4   5      519.86      506.70     33.47 o 
 -11   4   5        5.87       12.01     13.09 o 
 -10   4   5       20.51       30.41     22.12 o 
  -9   4   5       21.12       11.77     13.21 o 
  -8   4   5      165.51      128.26     18.64 o 
  -7   4   5       73.86       63.89     14.76 o 
  -6   4   5       34.37        8.46     11.99 o 
  -5   4   5       54.00       57.64     13.93 o 
  -4   4   5     1226.30     1286.26     38.37 o 
  -3   4   5      461.26      485.55     23.77 o 
  -2   4   5      446.29      404.30     21.45 o 
  -1   4   5      122.33      136.58     14.59 o 
   0   4   5       12.18        6.77      8.97 o 
   1   4   5       88.45       84.85     17.23 o 
   2   4   5       60.54       84.34     19.73 o 
   3   4   5       48.80       49.77     14.78 o 
   4   4   5        1.14       16.57     15.36 o 
   5   4   5       70.72       65.74     19.69 o 
   6   4   5       94.55       96.64     34.75 o 
   7   4   5        2.50      -14.58     14.19 o 
   8   4   5      146.99      100.82     34.69 o 
   9   4   5      145.88      131.74     39.98 o 
  10   4   5        3.75        1.63     29.06 o 
  11   4   5       71.87       79.05     25.20 o 
 -14   5   5       31.33       38.15     48.03 o 
 -13   5   5      158.95      203.13     46.05 o 
 -12   5   5        0.87        8.10     19.41 o 
 -11   5   5       76.25      109.57     69.44 o 
 -10   5   5       22.53       40.93     33.15 o 
  -9   5   5      347.64      426.42     41.09 o 
  -8   5   5       36.28       59.13     24.19 o 
  -7   5   5       34.47       26.62     18.38 o 
  -6   5   5      412.47      422.62     32.63 o 
  -5   5   5       95.43       99.37     16.73 o 
  -4   5   5      123.64      158.89     27.55 o 
  -3   5   5        5.17       23.69     16.66 o 
  -2   5   5        1.86       -5.97     13.44 o 
  -1   5   5       47.88       45.64     16.31 o 
   0   5   5        0.03        6.71     14.11 o 
   1   5   5      406.50      488.74     31.65 o 
   2   5   5      111.21      106.19     20.21 o 
   3   5   5       62.39       26.14     26.27 o 
   4   5   5      903.33      841.27     49.63 o 
   5   5   5        5.40       15.11     15.99 o 
   6   5   5      158.06      135.19     26.04 o 
   7   5   5        5.70       -9.16     17.93 o 
   8   5   5        0.96        7.26     26.44 o 
   9   5   5      261.04      162.01     47.48 o 
  10   5   5       47.18       79.84     39.34 o 
 -12   6   5       95.45      124.94     36.65 o 
 -11   6   5        7.49       17.01     27.26 o 
 -10   6   5       98.62      117.94     33.38 o 
  -9   6   5       60.98       65.83     29.15 o 
  -8   6   5        2.93        3.91     23.56 o 
  -7   6   5       39.15       30.63     26.15 o 
  -6   6   5       58.24       37.42     24.45 o 
  -5   6   5      103.28      164.74     33.96 o 
  -4   6   5      187.20      201.23     26.00 o 
  -3   6   5       87.56      102.19     28.35 o 
  -2   6   5      270.42      242.35     26.74 o 
  -1   6   5      396.07      405.94     59.89 o 
   0   6   5        3.64       26.25     16.46 o 
   1   6   5      120.81      119.09     27.84 o 
   2   6   5       13.22        7.71     17.43 o 
   3   6   5        0.18      -12.39     16.38 o 
   4   6   5      269.75      263.79     34.39 o 
   5   6   5        1.91        3.09     16.17 o 
   6   6   5        9.78       -1.25     15.98 o 
   7   6   5       69.53      101.40     37.77 o 
   8   6   5        2.63      -25.45     25.98 o 
   9   6   5        0.35      -12.26     28.65 o 
 -11   7   5       13.74       22.38     25.30 o 
 -10   7   5        0.52       27.18     27.01 o 
  -9   7   5      109.92      182.83     38.96 o 
  -8   7   5       20.08       31.23     26.82 o 
  -7   7   5        1.79       11.83     34.90 o 
  -6   7   5        0.02       21.45     26.00 o 
  -5   7   5        3.98      -26.10     22.18 o 
  -4   7   5        3.09       -5.56     36.00 o 
  -3   7   5        1.27       10.23     17.60 o 
  -2   7   5       56.81       64.14     20.58 o 
  -1   7   5      109.54      109.55     36.41 o 
   0   7   5       36.35       12.59     16.29 o 
   1   7   5        3.62      -11.58     17.81 o 
   2   7   5       14.06       13.12     19.85 o 
   3   7   5       35.44       12.86     18.77 o 
   4   7   5       23.40       56.18     22.50 o 
   5   7   5        0.69      -14.32     18.85 o 
   6   7   5       33.47       14.41     29.69 o 
   7   7   5       12.44      -37.66     25.10 o 
  -8   8   5       26.28       53.18     36.09 o 
  -7   8   5        0.40        0.14     33.91 o 
  -6   8   5       70.94       73.13     31.59 o 
  -5   8   5      194.64      144.29     35.54 o 
  -4   8   5        0.36       59.28     28.26 o 
  -3   8   5      107.17      159.23     35.59 o 
  -2   8   5        0.16        6.15     17.09 o 
  -1   8   5      194.63      226.64     26.84 o 
   0   8   5       48.01       47.64     23.02 o 
   1   8   5       58.13       58.30     25.10 o 
   2   8   5       82.30       82.63     27.93 o 
   3   8   5       21.03       22.22     30.19 o 
   4   8   5        3.84       32.35     44.77 o 
   5   8   5        3.75       -9.47     31.09 o 
  -3   9   5       39.89       43.60     31.24 o 
  -2   9   5        1.11       21.10     26.94 o 
  -1   9   5       30.18       44.10     24.33 o 
 -16   0   6        2.91       20.26     24.78 o 
 -15   0   6       27.65       33.29     25.93 o 
 -14   0   6        6.72        9.61     21.14 o 
 -13   0   6      771.84      776.41     56.76 o 
 -12   0   6      133.64      156.10     93.91 o 
 -11   0   6      112.97      109.55     27.45 o 
 -10   0   6     1658.55     1546.71     50.13 o 
  -9   0   6     1291.28     1341.48     56.77 o 
  -8   0   6      209.89      257.27     24.17 o 
  -7   0   6      424.85      570.86     57.76 o 
  -6   0   6      237.33      224.65     20.07 o 
  -5   0   6       14.01        8.08     13.19 o 
  -4   0   6      110.83      138.01     21.33 o 
  -3   0   6      160.50      150.97     22.55 o 
  -2   0   6      856.36      703.66     41.55 o 
  -1   0   6     3453.60     3614.07     71.07 o 
   0   0   6      236.16      292.83     35.53 o 
   1   0   6     6474.30     6583.62    112.94 o 
   2   0   6      913.49      865.65     48.93 o 
   3   0   6        1.89        3.85     13.63 o 
   4   0   6     1328.22     1381.74     64.56 o 
   5   0   6      486.98      522.87     33.91 o 
   6   0   6      394.03      435.41     58.46 o 
   7   0   6       13.66       19.72     15.57 o 
   8   0   6      215.66      193.33     30.88 o 
   9   0   6       55.54       64.34     23.44 o 
  10   0   6      144.64      124.21     30.16 o 
  11   0   6       24.20       20.80     30.68 o 
  12   0   6       89.70       97.92     42.94 o 
 -16   1   6      265.73      260.54     29.73 o 
 -15   1   6        0.08        5.79     15.61 o 
 -14   1   6      497.66      528.28     36.83 o 
 -13   1   6        2.19      -16.67     16.06 o 
 -12   1   6      167.80      200.08     23.09 o 
 -11   1   6       51.18       40.33     20.07 o 
 -10   1   6        1.65        9.34     11.88 o 
  -9   1   6      106.37      104.79     16.00 o 
  -8   1   6      467.80      475.43     21.17 o 
  -7   1   6     1018.27     1006.14     26.45 o 
  -6   1   6      676.89      694.04     22.72 o 
  -5   1   6     1158.17     1173.21     28.76 o 
  -4   1   6     2376.19     2242.98     48.83 o 
  -3   1   6      367.94      365.93     19.66 o 
  -2   1   6       11.57       24.39      9.32 o 
  -1   1   6        8.36        4.66     12.00 o 
   0   1   6     1237.61     1329.04     35.82 o 
   1   1   6      533.29      611.28     25.30 o 
   2   1   6      181.26      179.22     22.72 o 
   3   1   6      307.75      287.75     18.72 o 
   4   1   6     1346.96     1410.95     40.57 o 
   5   1   6      809.14      744.13     24.40 o 
   6   1   6        1.07        3.96      9.66 o 
   7   1   6      402.38      386.17     24.57 o 
   8   1   6        5.15       -7.75     10.22 o 
   9   1   6        6.30        3.94     11.71 o 
  10   1   6       36.04       22.62     17.54 o 
  11   1   6       62.71       87.89     27.47 o 
  12   1   6       90.85       54.63     49.63 o 
 -16   2   6        1.03       -7.99     22.97 o 
 -15   2   6       16.99       -8.05     15.80 o 
 -14   2   6       28.63       11.99     15.47 o 
 -13   2   6      200.16      178.50     23.46 o 
 -12   2   6       99.43      110.46     20.04 o 
 -11   2   6     1113.54     1017.36     39.27 o 
 -10   2   6       15.19       10.63     12.36 o 
  -9   2   6       14.71        2.83     11.16 o 
  -8   2   6     1425.54     1423.70     38.64 o 
  -7   2   6      351.42      414.01     22.74 o 
  -6   2   6      158.36      208.32     14.93 o 
  -5   2   6       49.40       65.18     10.85 o 
  -4   2   6     1114.72     1089.64     26.16 o 
  -3   2   6      237.16      299.73     15.95 o 
  -2   2   6       15.49        7.31      8.66 o 
  -1   2   6     3688.12     3785.60     56.11 o 
   0   2   6       73.90       61.63     12.81 o 
   1   2   6     1072.90     1054.79     35.09 o 
   2   2   6      277.52      263.30     22.16 o 
   3   2   6      101.33      133.53     13.73 o 
   4   2   6     1438.22     1406.87     35.60 o 
   5   2   6      108.37      128.89     16.04 o 
   6   2   6        0.07      -12.91     13.94 o 
   7   2   6      145.02      146.89     21.11 o 
   8   2   6       68.80       46.72     17.44 o 
   9   2   6       13.45       -3.66     13.78 o 
  10   2   6      325.67      314.69     31.82 o 
  11   2   6       72.85       44.03     24.05 o 
  12   2   6        0.13       52.82     38.88 o 
 -15   3   6      191.82      220.12     31.80 o 
 -14   3   6      282.79      308.26     41.26 o 
 -13   3   6       36.22       11.28     15.26 o 
 -12   3   6       79.28       95.06     19.23 o 
 -11   3   6       30.36       33.75     13.20 o 
 -10   3   6      328.80      331.25     26.24 o 
  -9   3   6        0.43      -12.09     13.52 o 
  -8   3   6       43.84       41.12     14.62 o 
  -7   3   6      440.52      465.18     34.44 o 
  -6   3   6      172.26      176.13     19.37 o 
  -5   3   6      874.24      927.42     36.67 o 
  -4   3   6      155.47      241.54     18.93 o 
  -3   3   6       42.02       47.83     11.87 o 
  -2   3   6     1255.98     1286.78     33.36 o 
  -1   3   6        0.13       -1.84      9.60 o 
   0   3   6       20.21       36.54     10.53 o 
   1   3   6      479.08      466.06     20.25 o 
   2   3   6     4769.38     5083.71    175.84 o 
   3   3   6      259.47      260.75     27.51 o 
   4   3   6      213.32      271.43     23.24 o 
   5   3   6      270.58      310.68     64.12 o 
   6   3   6      135.79       97.38     22.28 o 
   7   3   6       14.34       16.32     16.84 o 
   8   3   6      255.04      218.52     47.71 o 
   9   3   6        1.94       30.22     27.43 o 
  10   3   6       37.72       25.22     21.64 o 
  11   3   6       40.29       32.99     22.61 o 
 -15   4   6        1.54        0.49     18.11 o 
 -14   4   6       40.43       39.44     20.97 o 
 -13   4   6      231.14      230.61     31.03 o 
 -12   4   6        8.41        2.70     13.97 o 
 -11   4   6      592.81      606.06     34.21 o 
 -10   4   6       74.40       75.90     18.03 o 
  -9   4   6       67.35       82.33     22.79 o 
  -8   4   6      215.30      234.37     28.77 o 
  -7   4   6       48.91       73.74     20.57 o 
  -6   4   6       45.51       21.93     16.58 o 
  -5   4   6      377.20      411.56     24.81 o 
  -4   4   6     2004.75     2032.61     45.73 o 
  -3   4   6      743.17      822.27     30.41 o 
  -2   4   6      322.51      371.33     22.39 o 
  -1   4   6      400.37      421.45     21.86 o 
   0   4   6      161.54      200.85     22.82 o 
   1   4   6      364.75      370.89     27.99 o 
   2   4   6      525.82      552.48     45.86 o 
   3   4   6       23.43       19.60     13.05 o 
   4   4   6        2.94      -13.03     13.74 o 
   5   4   6       16.75       38.88     17.46 o 
   6   4   6        7.82       15.00     17.87 o 
   7   4   6       15.25       -9.16     14.81 o 
   8   4   6      419.99      433.28     40.42 o 
   9   4   6       56.37       36.49     31.09 o 
  10   4   6        3.54      -11.51     29.46 o 
  11   4   6       15.25       -2.25     24.81 o 
 -14   5   6       10.50      -37.83     28.47 o 
 -13   5   6       53.07       61.71     42.13 o 
 -12   5   6        4.76       31.97     20.89 o 
 -11   5   6       42.82       30.43     19.93 o 
 -10   5   6       48.60       44.99     21.12 o 
  -9   5   6       25.37        7.85     18.03 o 
  -8   5   6      119.48       98.85     24.16 o 
  -7   5   6      202.78      236.26     28.46 o 
  -6   5   6      238.47      319.70     31.00 o 
  -5   5   6      384.82      408.55     26.45 o 
  -4   5   6       98.20      100.59     17.25 o 
  -3   5   6        0.45       -8.49     11.76 o 
  -2   5   6       59.96       73.48     14.99 o 
  -1   5   6       12.55       13.80     16.77 o 
   0   5   6      144.59      149.08     23.45 o 
   1   5   6      181.08      189.46     25.13 o 
   2   5   6       24.48       23.84     15.64 o 
   3   5   6      233.55      239.49     32.70 o 
   4   5   6      567.53      627.98     53.84 o 
   5   5   6      117.65      151.21     28.32 o 
   6   5   6       49.40       17.96     34.58 o 
   7   5   6        4.92       15.96     17.42 o 
   8   5   6        8.79      -16.33     24.99 o 
   9   5   6       28.40       -7.84     28.24 o 
  10   5   6       91.75       77.87     38.24 o 
 -12   6   6       23.37       20.27     28.00 o 
 -11   6   6       14.69       29.12     27.14 o 
 -10   6   6       45.98       52.31     77.69 o 
  -9   6   6      209.19      235.57     39.16 o 
  -8   6   6       31.86       31.82     25.37 o 
  -7   6   6        0.92       13.37     21.50 o 
  -6   6   6       78.32       48.78     27.73 o 
  -5   6   6        0.49       20.31     23.22 o 
  -4   6   6       86.11       99.93     22.19 o 
  -3   6   6      179.82      202.55     31.46 o 
  -2   6   6      656.15      646.38     48.93 o 
  -1   6   6      216.80      178.54     26.28 o 
   0   6   6      337.88      369.32     43.36 o 
   1   6   6        3.72       44.78     20.99 o 
   2   6   6        2.49      -15.62     24.90 o 
   3   6   6        6.08        1.55     17.98 o 
   4   6   6       14.63        9.51     19.21 o 
   5   6   6        0.44       -7.89     16.39 o 
   6   6   6      262.33      247.95     35.81 o 
   7   6   6        0.52      -13.95     25.86 o 
   8   6   6        0.22       12.73     31.21 o 
 -10   7   6       37.17       73.05     44.95 o 
  -9   7   6       29.98        7.30     30.42 o 
  -8   7   6       40.36       44.19     28.46 o 
  -7   7   6      186.08      136.96     35.59 o 
  -6   7   6        8.17      -13.37     65.49 o 
  -5   7   6       20.08       38.06     28.91 o 
  -4   7   6       16.05      -13.07     20.24 o 
  -3   7   6        8.62       23.82     19.11 o 
  -2   7   6       18.18       -9.16     18.32 o 
  -1   7   6        5.26       22.60     18.26 o 
   0   7   6       56.12       52.26     19.33 o 
   1   7   6        0.44       -2.68     18.79 o 
   2   7   6       17.59        4.73     18.41 o 
   3   7   6       32.53       34.58     22.54 o 
   4   7   6      147.20      113.29     43.87 o 
   5   7   6       66.14       64.74     40.15 o 
   6   7   6        1.36       31.21     33.70 o 
  -8   8   6        1.31       37.90     30.86 o 
  -7   8   6        9.06       29.41     29.24 o 
  -6   8   6        2.86       -8.36     23.94 o 
  -5   8   6        0.07       40.98     29.61 o 
  -4   8   6       53.07       67.08     28.10 o 
  -3   8   6        0.32      -26.31     21.38 o 
  -2   8   6      101.61       79.43     22.39 o 
  -1   8   6      130.07      131.22     28.63 o 
   0   8   6        2.03       14.18     21.89 o 
   1   8   6        0.74       -9.20     23.94 o 
   2   8   6       30.40       50.50     23.43 o 
   3   8   6        9.85       19.87     22.63 o 
   4   8   6       36.54       19.57     24.30 o 
 -16   1   7        5.58       -5.00     17.02 o 
 -15   1   7      178.41      122.71     51.73 o 
 -14   1   7      174.18      222.30     29.62 o 
 -13   1   7      192.64      181.37     25.59 o 
 -12   1   7      236.43      233.13     25.85 o 
 -11   1   7       37.33       26.34     16.40 o 
 -10   1   7      171.46      191.41     20.02 o 
  -9   1   7       10.66       -6.80     12.43 o 
  -8   1   7      114.59      122.78     17.26 o 
  -7   1   7       50.96       66.39     12.38 o 
  -6   1   7       80.20       92.65     13.08 o 
  -5   1   7      252.67      215.38     18.28 o 
  -4   1   7      639.16      720.61     63.54 o 
  -3   1   7     1200.97     1251.66     35.32 o 
  -2   1   7        0.14       -1.13      8.21 o 
  -1   1   7     2331.04     2471.36     51.99 o 
   0   1   7        6.22       11.58      9.51 o 
   1   1   7     1267.92     1250.19     38.60 o 
   2   1   7       10.55        2.56      8.40 o 
   3   1   7       24.08       19.93      9.97 o 
   4   1   7      355.17      340.41     40.53 o 
   5   1   7      290.20      258.41     22.81 o 
   6   1   7       25.32       33.51     11.22 o 
   7   1   7      290.09      293.02     24.00 o 
   8   1   7        5.07       -6.28     11.56 o 
   9   1   7       30.79       28.14     15.92 o 
  10   1   7        2.21      -14.16     14.97 o 
  11   1   7        1.52       32.08     25.29 o 
 -16   2   7      182.66      170.96     47.05 o 
 -15   2   7        8.57       12.50     19.90 o 
 -14   2   7        0.56        3.96     15.83 o 
 -13   2   7       72.12       75.76     19.43 o 
 -12   2   7       13.81       11.26     14.85 o 
 -11   2   7      411.90      356.32     28.33 o 
 -10   2   7      407.88      410.21     27.01 o 
  -9   2   7      227.55      228.35     19.12 o 
  -8   2   7       28.47       26.67     14.60 o 
  -7   2   7       36.38       44.00     12.99 o 
  -6   2   7      177.09      173.09     24.67 o 
  -5   2   7     1006.93     1026.32     27.74 o 
  -4   2   7        7.20       18.50      9.40 o 
  -3   2   7       10.52       11.77      9.84 o 
  -2   2   7      103.87      145.47     23.01 o 
  -1   2   7       87.88       86.46     15.36 o 
   0   2   7      304.79      382.93     25.18 o 
   1   2   7       39.15       46.10     13.56 o 
   2   2   7      431.88      427.46     35.14 o 
   3   2   7        6.20       26.95     12.94 o 
   4   2   7      303.93      326.32     34.01 o 
   5   2   7      234.35      246.00     30.73 o 
   6   2   7        0.58       -3.14     17.09 o 
   7   2   7      818.06      876.56     67.35 o 
   8   2   7      111.10      105.92     27.20 o 
   9   2   7        0.13      -22.62     17.25 o 
  10   2   7        6.74      -15.92     17.52 o 
  11   2   7       25.88       32.37     36.84 o 
 -15   3   7        9.94       11.22     18.73 o 
 -14   3   7       10.63        7.89     15.87 o 
 -13   3   7        5.43       10.61     15.64 o 
 -12   3   7       95.41       58.44     19.01 o 
 -11   3   7      487.03      394.53     28.68 o 
 -10   3   7       67.99       87.49     18.15 o 
  -9   3   7      246.21      283.48     37.98 o 
  -8   3   7       56.41       40.47     14.54 o 
  -7   3   7       31.20       24.32     17.06 o 
  -6   3   7      400.07      453.79     25.83 o 
  -5   3   7     1087.33     1144.76     35.05 o 
  -4   3   7       56.26       67.03     14.28 o 
  -3   3   7       57.02       52.00     13.42 o 
  -2   3   7      133.70      114.62     15.36 o 
  -1   3   7      193.04      194.13     16.03 o 
   0   3   7       63.27       61.08     11.26 o 
   1   3   7      209.07      236.64     47.22 o 
   2   3   7      608.62      516.95     30.69 o 
   3   3   7        0.35       18.08     17.23 o 
   4   3   7        6.97        5.36     13.40 o 
   5   3   7       58.85       17.20     16.52 o 
   6   3   7       45.27       31.82     18.74 o 
   7   3   7       24.78       50.95     20.94 o 
   8   3   7        0.02       15.97     19.95 o 
   9   3   7        0.61       10.63     26.15 o 
  10   3   7       31.74       80.77     34.63 o 
  11   3   7       12.75        7.80     23.04 o 
 -14   4   7      119.51      159.49     28.26 o 
 -13   4   7       22.17       10.73     24.28 o 
 -12   4   7       86.98      102.59     31.61 o 
 -11   4   7        0.01      -14.06     17.00 o 
 -10   4   7      137.43      170.57     26.08 o 
  -9   4   7      355.60      393.22     37.29 o 
  -8   4   7       48.32       48.05     21.06 o 
  -7   4   7      656.89      613.13     30.33 o 
  -6   4   7       68.54       85.46     21.94 o 
  -5   4   7      156.48      158.87     26.85 o 
  -4   4   7      318.07      288.73     22.84 o 
  -3   4   7      251.64      300.21     28.16 o 
  -2   4   7       51.42       45.21     13.79 o 
  -1   4   7        3.21       19.18     15.30 o 
   0   4   7      131.72      141.20     22.03 o 
   1   4   7      175.51      161.98     21.93 o 
   2   4   7     1279.13     1216.84     45.09 o 
   3   4   7      272.25      261.34     34.17 o 
   4   4   7      286.81      275.70     33.57 o 
   5   4   7      273.48      242.21     32.48 o 
   6   4   7       24.12       17.91     17.30 o 
   7   4   7       54.52       54.04     21.20 o 
   8   4   7       40.66       20.99     19.86 o 
   9   4   7       80.03       78.22     37.31 o 
  10   4   7        2.79       -7.15     29.40 o 
 -13   5   7       81.19       49.13     34.43 o 
 -12   5   7        0.24      -13.05     24.38 o 
 -11   5   7      194.80      228.92     31.38 o 
 -10   5   7       32.83       12.94     18.53 o 
  -9   5   7      497.84      550.91     40.54 o 
  -8   5   7       89.98      103.87     26.44 o 
  -7   5   7       50.45       60.35     21.00 o 
  -6   5   7        6.29        8.89     16.52 o 
  -5   5   7       26.64       20.70     15.24 o 
  -4   5   7       25.78       33.20     15.00 o 
  -3   5   7      316.69      381.62     29.54 o 
  -2   5   7      166.97      186.28     24.44 o 
  -1   5   7      125.94      135.69     29.89 o 
   0   5   7       97.27       70.34     19.44 o 
   1   5   7      144.27      111.38     21.21 o 
   2   5   7      274.60      298.22     41.11 o 
   3   5   7        0.05       -6.82     20.57 o 
   4   5   7       93.27       82.00     23.17 o 
   5   5   7       60.06       42.61     20.85 o 
   6   5   7       39.01       19.72     18.14 o 
   7   5   7       46.84        5.48     18.65 o 
   8   5   7        0.78       -5.99     25.98 o 
   9   5   7        1.77        1.57     33.88 o 
 -12   6   7        0.09        3.36     27.02 o 
 -11   6   7        1.41       28.07     26.10 o 
 -10   6   7        0.52       -6.49     23.83 o 
  -9   6   7       30.42       31.09     24.76 o 
  -8   6   7       71.85       19.09     42.58 o 
  -7   6   7      154.23      166.68     25.98 o 
  -6   6   7       31.47       50.18     19.64 o 
  -5   6   7       26.08       40.10     19.98 o 
  -4   6   7       42.93       54.40     19.96 o 
  -3   6   7      108.33      120.47     23.62 o 
  -2   6   7        1.52       21.88     17.48 o 
  -1   6   7       96.13      113.21     26.96 o 
   0   6   7      797.89      817.13     64.31 o 
   1   6   7       29.78       26.00     31.18 o 
   2   6   7      138.53       96.71     26.63 o 
   3   6   7        1.86       19.54     18.48 o 
   4   6   7       26.35        5.93     26.93 o 
   5   6   7       54.71       21.93     18.65 o 
   6   6   7       24.70       21.94     19.36 o 
   7   6   7        0.01       21.85     37.42 o 
 -10   7   7        8.21       -0.72     25.11 o 
  -9   7   7       11.98        2.45     24.54 o 
  -8   7   7        8.36       -1.15     26.13 o 
  -7   7   7      172.55      152.27     36.56 o 
  -6   7   7        2.07       13.75     25.31 o 
  -5   7   7       25.17       38.83     26.43 o 
  -4   7   7       71.90       62.34     21.37 o 
  -3   7   7        1.05        1.28     18.11 o 
  -2   7   7        6.30       13.77     19.24 o 
  -1   7   7        1.18       -4.26     15.52 o 
   0   7   7      555.30      570.76     50.01 o 
   1   7   7       87.09       97.74     29.84 o 
   2   7   7       14.90       43.34     31.29 o 
   3   7   7        0.56       14.97     27.60 o 
   4   7   7        6.69       23.09     31.93 o 
   5   7   7       89.30       65.17     25.16 o 
  -7   8   7        8.09       -0.72     25.36 o 
  -6   8   7       35.10        5.30     26.09 o 
  -5   8   7       32.55       81.63     44.08 o 
  -4   8   7        2.60        4.69     26.76 o 
  -3   8   7        6.06       -2.24     23.25 o 
  -2   8   7      149.53      140.73     32.80 o 
  -1   8   7       46.76       50.08     62.99 o 
   0   8   7       26.10       79.73     27.44 o 
   1   8   7        2.68       -8.29     24.70 o 
   2   8   7       16.21       37.73     48.81 o 
 -16   0   8        8.47       32.37     36.14 o 
 -15   0   8      854.99      838.94     91.35 o 
 -14   0   8       49.00       71.53     39.92 o 
 -13   0   8       56.82       76.36     38.41 o 
 -12   0   8        5.66       28.92     28.18 o 
 -11   0   8      925.44      994.23     93.82 o 
 -10   0   8       86.22       83.78     39.75 o 
  -9   0   8      451.33      364.57     38.89 o 
  -8   0   8     2912.07     2848.22     69.74 o 
  -7   0   8      150.93      165.79     28.24 o 
  -6   0   8      107.74      136.44     26.15 o 
  -5   0   8      431.91      412.12     38.24 o 
  -4   0   8      403.57      406.89     39.40 o 
  -3   0   8      878.93      903.15     54.51 o 
  -2   0   8      103.03       89.32     25.80 o 
  -1   0   8      401.12      438.50     32.25 o 
   0   0   8      261.49      216.18     25.90 o 
   1   0   8      290.53      366.92     31.89 o 
   2   0   8     2201.07     2175.02     66.60 o 
   3   0   8      151.15      180.84     26.23 o 
   4   0   8      398.71      368.30     35.02 o 
   5   0   8     6718.05     7109.48    171.02 o 
   6   0   8     1661.71     1558.81     61.59 o 
   7   0   8       21.12       18.15     14.72 o 
   8   0   8      187.98      205.78     34.73 o 
   9   0   8       60.61       42.47     23.24 o 
  10   0   8      141.86      210.80     46.52 o 
  11   0   8        4.97      -14.99     33.94 o 
 -16   1   8       70.23       87.67     24.18 o 
 -15   1   8       21.57      -11.52     45.10 o 
 -14   1   8       50.45       22.37     19.17 o 
 -13   1   8      245.49      241.96     32.56 o 
 -12   1   8       31.36       18.91     18.56 o 
 -11   1   8      503.97      477.16     32.25 o 
 -10   1   8      268.10      275.66     26.20 o 
  -9   1   8      172.98      181.06     20.11 o 
  -8   1   8     2945.76     2735.50     62.98 o 
  -7   1   8      105.64      120.28     15.60 o 
  -6   1   8      393.40      400.16     24.69 o 
  -5   1   8     1190.51     1096.17     36.13 o 
  -4   1   8     1112.34     1252.23     45.81 o 
  -3   1   8     1835.61     1911.01     47.27 o 
  -2   1   8      648.73      654.69     30.58 o 
  -1   1   8       67.23       49.67     13.62 o 
   0   1   8      209.67      215.55     26.15 o 
   1   1   8      262.29      277.20     24.29 o 
   2   1   8      168.58      186.02     18.33 o 
   3   1   8        0.49        4.16     10.36 o 
   4   1   8      264.33      275.33     22.09 o 
   5   1   8       19.95        7.96     12.19 o 
   6   1   8      495.97      564.12     26.19 o 
   7   1   8        5.09        2.49     12.71 o 
   8   1   8        0.22       -4.01     14.02 o 
   9   1   8       45.82       63.60     18.16 o 
  10   1   8       52.17       53.54     28.50 o 
 -15   2   8       38.57       38.09     21.75 o 
 -14   2   8       72.56       67.82     20.01 o 
 -13   2   8      682.08      636.29     38.21 o 
 -12   2   8       69.99       91.88     20.51 o 
 -11   2   8        0.04       10.17     17.55 o 
 -10   2   8      630.63      733.59     39.35 o 
  -9   2   8      357.86      432.89     45.12 o 
  -8   2   8       75.95       69.07     19.15 o 
  -7   2   8        1.37       10.10     15.09 o 
  -6   2   8     1036.41     1068.04     34.58 o 
  -5   2   8      723.42      735.69     26.33 o 
  -4   2   8       51.58       40.32     11.69 o 
  -3   2   8      493.47      479.26     24.80 o 
  -2   2   8      785.59      768.57     29.65 o 
  -1   2   8        4.27       12.52     12.16 o 
   0   2   8      111.46      126.54     18.99 o 
   1   2   8      235.30      296.38     25.87 o 
   2   2   8       76.82       68.80     16.58 o 
   3   2   8     2457.74     2526.70     63.34 o 
   4   2   8      979.51      967.43     40.87 o 
   5   2   8        0.18      -11.69     12.88 o 
   6   2   8      108.35       88.07     34.07 o 
   7   2   8      701.07      799.63     45.27 o 
   8   2   8      523.02      526.67     46.12 o 
   9   2   8        9.35        3.05     20.44 o 
  10   2   8       66.41       95.01     42.59 o 
 -15   3   8        3.41       15.33     21.67 o 
 -14   3   8        2.53       33.01     17.69 o 
 -13   3   8       43.96       48.36     20.03 o 
 -12   3   8       20.18       20.82     17.99 o 
 -11   3   8      197.69      210.23     50.44 o 
 -10   3   8     1397.79     1371.50     52.89 o 
  -9   3   8      100.86      140.25     28.04 o 
  -8   3   8      179.91      206.36     26.86 o 
  -7   3   8       57.29       61.27     20.01 o 
  -6   3   8      290.29      346.91     37.12 o 
  -5   3   8      143.97      160.82     22.70 o 
  -4   3   8        1.40        3.60     11.23 o 
  -3   3   8        0.23       -9.84     10.68 o 
  -2   3   8      828.28      806.55     27.79 o 
  -1   3   8       14.94       24.33     10.48 o 
   0   3   8       10.39       -0.75     11.66 o 
   1   3   8      398.32      400.40     26.21 o 
   2   3   8       58.75       53.61     15.20 o 
   3   3   8      283.33      281.16     34.21 o 
   4   3   8     1120.07     1129.35     87.48 o 
   5   3   8       11.39       -9.72     15.79 o 
   6   3   8        1.70       22.26     17.70 o 
   7   3   8       29.74        7.65     20.04 o 
   8   3   8        2.73       -6.26     19.35 o 
   9   3   8       31.23       79.79     38.93 o 
  10   3   8        0.49       57.47     41.32 o 
 -14   4   8      220.83      323.43     54.91 o 
 -13   4   8       31.61       26.56     20.85 o 
 -12   4   8       12.37       24.60     28.91 o 
 -11   4   8      449.29      485.79     39.57 o 
 -10   4   8       58.57       49.45     20.95 o 
  -9   4   8       58.36       36.32     19.64 o 
  -8   4   8      278.24      286.31     31.29 o 
  -7   4   8        0.37       -4.07     13.83 o 
  -6   4   8        2.69       45.96     15.86 o 
  -5   4   8      277.37      321.94     25.42 o 
  -4   4   8      808.06      838.86     49.13 o 
  -3   4   8        3.46       -3.70     12.07 o 
  -2   4   8       24.95       42.83     17.76 o 
  -1   4   8       48.12       67.39     18.64 o 
   0   4   8      392.08      424.53     50.15 o 
   1   4   8      819.46      882.24     42.54 o 
   2   4   8        7.30       -9.57     13.86 o 
   3   4   8       90.75       74.72     24.55 o 
   4   4   8        0.41        7.00     18.30 o 
   5   4   8       38.64       86.69     24.63 o 
   6   4   8       27.51       56.10     20.72 o 
   7   4   8      111.91       93.40     25.54 o 
   8   4   8      160.31      131.93     30.63 o 
   9   4   8      110.70      158.29     48.41 o 
 -13   5   8       10.43       63.82     28.15 o 
 -12   5   8      356.51      379.56     39.79 o 
 -11   5   8       81.39       87.49     28.18 o 
 -10   5   8       18.10       24.42     18.41 o 
  -9   5   8        8.57       -0.33     17.11 o 
  -8   5   8      249.02      323.78     38.79 o 
  -7   5   8        0.95       16.60     18.27 o 
  -6   5   8       39.64       32.31     15.05 o 
  -5   5   8       38.09       37.89     14.86 o 
  -4   5   8        0.15      -14.44     12.79 o 
  -3   5   8        6.98       -0.59     24.58 o 
  -2   5   8        0.15        2.65     17.22 o 
  -1   5   8      287.84      301.32     31.87 o 
   0   5   8       73.96       80.10     20.66 o 
   1   5   8      459.60      406.36     51.27 o 
   2   5   8      387.66      461.77     43.66 o 
   3   5   8       11.23       -7.14     16.95 o 
   4   5   8        5.98       -4.27     34.69 o 
   5   5   8        0.35       24.67     19.23 o 
   6   5   8       55.82       27.57     19.62 o 
   7   5   8        1.31      -24.95     16.63 o 
   8   5   8        8.18        8.66     27.83 o 
 -12   6   8      163.82      229.13     34.22 o 
 -11   6   8       23.94       21.11     21.90 o 
 -10   6   8       52.87       87.44     25.18 o 
  -9   6   8       89.91      156.47     29.28 o 
  -8   6   8       43.17       40.46     21.46 o 
  -7   6   8      506.75      476.80     64.96 o 
  -6   6   8       52.72       56.71     33.35 o 
  -5   6   8        0.16       25.90     33.50 o 
  -4   6   8        1.77       18.18     18.43 o 
  -3   6   8        4.76       12.14     17.75 o 
  -2   6   8      578.21      668.12     43.13 o 
  -1   6   8      774.23      792.67     47.69 o 
   0   6   8      119.03      141.46     25.54 o 
   1   6   8      126.75      188.31     32.75 o 
   2   6   8        0.38       22.37     18.72 o 
   3   6   8       85.57       85.44     26.35 o 
   4   6   8        0.47       -6.36     17.30 o 
   5   6   8       23.55       64.77     24.27 o 
   6   6   8       32.41       64.94     24.69 o 
  -9   7   8       53.55       41.13     28.67 o 
  -8   7   8        0.07      -24.64     22.50 o 
  -7   7   8       39.88       21.37     27.56 o 
  -6   7   8        4.88        1.64     24.68 o 
  -5   7   8        3.02       -3.26     23.66 o 
  -4   7   8        0.73        8.94     19.61 o 
  -3   7   8       87.11       84.43     22.95 o 
  -2   7   8       11.49       -7.12     17.97 o 
  -1   7   8      282.72      346.70     36.14 o 
   0   7   8       57.63       49.37     24.88 o 
   1   7   8       11.51       29.38     34.28 o 
   2   7   8        2.82        4.14     21.71 o 
   3   7   8        4.00       20.36     21.70 o 
   4   7   8       51.64       74.58     25.63 o 
  -5   8   8      222.05      266.73     60.46 o 
  -4   8   8       38.87       33.54     40.33 o 
  -3   8   8      243.64      267.13     49.91 o 
  -2   8   8      181.17      198.05     30.93 o 
  -1   8   8        0.50      -16.30     36.44 o 
   0   8   8       63.03      124.65     32.58 o 
 -15   1   9      107.78      136.84     47.85 o 
 -14   1   9       39.08       16.74     21.41 o 
 -13   1   9        9.82      -11.93     18.98 o 
 -12   1   9       19.83       44.33     21.80 o 
 -11   1   9      257.07      239.81     26.65 o 
 -10   1   9      443.66      481.48     37.53 o 
  -9   1   9      191.36      159.49     20.74 o 
  -8   1   9       10.40       20.84     15.33 o 
  -7   1   9     1520.22     1431.60     66.59 o 
  -6   1   9       87.02       84.03     16.70 o 
  -5   1   9      269.15      252.14     26.93 o 
  -4   1   9      389.20      351.53     30.52 o 
  -3   1   9       12.62        7.68     19.27 o 
  -2   1   9        4.72        2.94     11.90 o 
  -1   1   9       15.52       16.74     11.53 o 
   0   1   9        1.96       21.33     13.13 o 
   1   1   9        6.82       -2.41     11.42 o 
   2   1   9      135.42      114.31     28.17 o 
   3   1   9       38.41       62.86     14.87 o 
   4   1   9       85.59       90.90     16.80 o 
   5   1   9       12.47        4.73     12.55 o 
   6   1   9        0.62      -12.28     14.40 o 
   7   1   9      449.01      457.15     36.85 o 
   8   1   9      102.54       99.59     29.58 o 
   9   1   9      110.38      119.45     26.48 o 
 -15   2   9       87.82       69.82     24.08 o 
 -14   2   9        0.83       18.52     19.92 o 
 -13   2   9      104.46       40.52     26.70 o 
 -12   2   9        5.80       32.27     20.22 o 
 -11   2   9      121.57      109.96     45.12 o 
 -10   2   9        8.29       14.23     18.81 o 
  -9   2   9        7.06       10.76     22.45 o 
  -8   2   9       96.41       94.01     20.33 o 
  -7   2   9      112.05      106.54     27.80 o 
  -6   2   9      968.62      955.40     34.80 o 
  -5   2   9      101.61       94.02     14.71 o 
  -4   2   9       25.30       28.45     13.27 o 
  -3   2   9       92.80       95.30     19.01 o 
  -2   2   9      374.56      410.52     31.02 o 
  -1   2   9        0.59      -15.86     14.54 o 
   0   2   9        7.73       -2.20     11.94 o 
   1   2   9      274.54      308.31     28.29 o 
   2   2   9     1838.06     1666.63     53.13 o 
   3   2   9      700.70      765.98     41.15 o 
   4   2   9      370.30      345.95     38.33 o 
   5   2   9       11.81        3.92     14.97 o 
   6   2   9      831.15      838.64     58.24 o 
   7   2   9       16.31       10.40     17.16 o 
   8   2   9      252.19      239.88     38.10 o 
   9   2   9       43.83       75.60     27.69 o 
 -15   3   9       19.24       41.16     21.40 o 
 -14   3   9       11.56       39.90     21.31 o 
 -13   3   9      461.75      451.26     42.23 o 
 -12   3   9      192.10      129.90     56.13 o 
 -11   3   9      471.76      504.19     52.42 o 
 -10   3   9      265.36      315.92     33.21 o 
  -9   3   9       72.80       57.99     30.86 o 
  -8   3   9      246.45      220.56     32.06 o 
  -7   3   9      109.41       95.73     22.24 o 
  -6   3   9       30.10       28.95     13.64 o 
  -5   3   9      316.19      337.36     22.64 o 
  -4   3   9      858.23      846.14     32.69 o 
  -3   3   9       99.82      119.41     18.25 o 
  -2   3   9       95.03      107.46     15.16 o 
  -1   3   9        9.93       21.00     13.98 o 
   0   3   9      299.13      291.93     27.08 o 
   1   3   9        2.06       11.88     12.44 o 
   2   3   9       15.53       -7.52     11.72 o 
   3   3   9        7.06      -10.95     12.29 o 
   4   3   9       26.30       14.38     18.73 o 
   5   3   9      181.65      216.71     52.62 o 
   6   3   9       51.11       15.61     42.83 o 
   7   3   9       11.41        4.26     20.43 o 
   8   3   9        9.56       34.70     60.03 o 
   9   3   9      132.35      123.25     45.21 o 
 -14   4   9      103.98       95.99     26.87 o 
 -13   4   9        0.20        8.49     24.07 o 
 -12   4   9       30.63       22.62     25.18 o 
 -11   4   9       57.41       41.79     20.87 o 
 -10   4   9        3.55        6.34     17.92 o 
  -9   4   9      142.38      150.98     26.91 o 
  -8   4   9      486.10      474.34     37.91 o 
  -7   4   9       20.47       30.24     15.93 o 
  -6   4   9       15.71        9.83     14.44 o 
  -5   4   9      216.97      223.03     23.71 o 
  -4   4   9      124.35      112.40     19.12 o 
  -3   4   9        1.27       17.75     19.98 o 
  -2   4   9        5.51       13.87     15.92 o 
  -1   4   9      221.06      252.98     56.15 o 
   0   4   9     2071.09     1933.69     60.33 o 
   1   4   9      663.24      623.15     39.04 o 
   2   4   9      156.07      170.95     25.53 o 
   3   4   9       15.33        4.53     17.07 o 
   4   4   9        1.66       23.93     17.68 o 
   5   4   9       25.78       21.85     21.17 o 
   6   4   9        0.08       -8.45     19.82 o 
   7   4   9        1.82        5.17     20.62 o 
   8   4   9      426.54      450.75     50.05 o 
 -13   5   9      476.59      536.11     77.64 o 
 -12   5   9      198.94      128.63     35.58 o 
 -11   5   9       28.51       26.60     20.80 o 
 -10   5   9       20.92       16.08     19.45 o 
  -9   5   9        4.22       20.59     23.19 o 
  -8   5   9       67.58       42.90     21.60 o 
  -7   5   9        8.62       13.30     15.97 o 
  -6   5   9      294.50      279.22     26.20 o 
  -5   5   9      164.84      155.03     21.51 o 
  -4   5   9        6.78       22.64     18.80 o 
  -3   5   9       13.93       20.76     17.95 o 
  -2   5   9     1336.72     1472.11     86.41 o 
  -1   5   9       65.85       78.43     20.76 o 
   0   5   9        0.00        4.22     26.22 o 
   1   5   9        1.60       18.04     17.81 o 
   2   5   9        7.39        8.19     17.98 o 
   3   5   9      231.87      321.83     40.33 o 
   4   5   9       21.76       14.78     19.11 o 
   5   5   9       16.77       -2.08     20.54 o 
   6   5   9        8.96       13.27     20.14 o 
 -11   6   9       59.25       67.84     46.37 o 
 -10   6   9      140.93      130.78     27.72 o 
  -9   6   9        0.30        6.75     19.73 o 
  -8   6   9        0.06       27.35     21.77 o 
  -7   6   9       10.94       42.64     31.06 o 
  -6   6   9      102.65       79.80     23.16 o 
  -5   6   9       29.42        2.89     23.73 o 
  -4   6   9       38.54       17.04     19.74 o 
  -3   6   9      203.99      216.02     38.21 o 
  -2   6   9      174.98      225.49     33.15 o 
  -1   6   9      278.07      298.78     34.00 o 
   0   6   9       13.16        6.57     17.31 o 
   1   6   9        2.88       -7.05     19.19 o 
   2   6   9       39.17       45.66     23.54 o 
   3   6   9        3.62       29.40     21.64 o 
   4   6   9        0.53       -0.58     24.44 o 
   5   6   9       13.25       16.56     24.29 o 
  -8   7   9        9.62       35.39     53.43 o 
  -7   7   9       97.77      125.99     36.13 o 
  -6   7   9        1.60       -6.31     58.81 o 
  -5   7   9        0.02        9.42     25.66 o 
  -4   7   9      342.70      353.05     37.65 o 
  -3   7   9        8.32       10.05     19.69 o 
  -2   7   9       20.31       44.40     21.91 o 
  -1   7   9        3.82       31.80     20.26 o 
   0   7   9       82.97      127.18     38.27 o 
   1   7   9      157.91      121.85     78.77 o 
   2   7   9        5.07        7.16     37.83 o 
 -15   0  10      108.00      199.20     56.54 o 
 -14   0  10      100.38       72.29     40.74 o 
 -13   0  10      105.55      114.75     34.87 o 
 -12   0  10       24.10       50.93     29.18 o 
 -11   0  10      947.94      938.30     62.03 o 
 -10   0  10      125.95      113.77     32.58 o 
  -9   0  10     3176.35     3171.65    135.98 o 
  -8   0  10     1499.55     1306.89     53.58 o 
  -7   0  10     1068.62     1014.78     62.53 o 
  -6   0  10     1948.37     1793.10     81.99 o 
  -5   0  10      480.11      473.77     48.64 o 
  -4   0  10       61.27       45.85     24.99 o 
  -3   0  10        0.83       30.74     22.37 o 
  -2   0  10      152.75      180.20     39.28 o 
  -1   0  10        1.31        0.70     19.35 o 
   0   0  10        2.29       32.59     20.92 o 
   1   0  10     1009.66     1055.10     52.48 o 
   2   0  10      451.18      444.40     39.81 o 
   3   0  10     2464.75     2417.16     80.52 o 
   4   0  10     1025.19     1027.76    104.77 o 
   5   0  10      296.50      326.08     40.48 o 
   6   0  10      423.25      507.51     96.38 o 
   7   0  10        7.13      -24.18     22.08 o 
   8   0  10        2.10      -19.12     25.57 o 
 -15   1  10       28.28        1.96     25.65 o 
 -14   1  10      251.03      252.91     34.50 o 
 -13   1  10       73.88       59.03     23.16 o 
 -12   1  10      424.09      464.43     35.36 o 
 -11   1  10       40.77       24.30     21.00 o 
 -10   1  10     1029.49     1031.50     51.31 o 
  -9   1  10      715.53      667.64     76.73 o 
  -8   1  10        0.09       -5.82     13.13 o 
  -7   1  10      202.87      218.69     23.75 o 
  -6   1  10      549.10      626.54     33.81 o 
  -5   1  10      944.02      933.27     44.69 o 
  -4   1  10        5.32        6.76     23.53 o 
  -3   1  10      286.99      296.78     26.17 o 
  -2   1  10      605.35      589.75     33.73 o 
  -1   1  10       49.85       48.37     15.44 o 
   0   1  10      331.99      405.82     30.95 o 
   1   1  10      148.69      178.47     23.98 o 
   2   1  10        3.56       -4.21     12.76 o 
   3   1  10       16.46       36.15     16.83 o 
   4   1  10        2.92       -8.63     14.00 o 
   5   1  10      198.61      219.69     24.32 o 
   6   1  10       96.26       70.26     22.08 o 
   7   1  10      433.01      434.97     42.52 o 
   8   1  10       53.39        5.25     48.84 o 
 -15   2  10       97.66       98.33     27.08 o 
 -14   2  10       43.17      105.51     44.31 o 
 -13   2  10       73.31      107.04     26.98 o 
 -12   2  10       40.44        6.42     27.66 o 
 -11   2  10      284.12      345.65     46.21 o 
 -10   2  10      221.23      200.55     38.30 o 
  -9   2  10     1092.55     1045.40     47.37 o 
  -8   2  10     1196.87     1213.42     48.51 o 
  -7   2  10      569.50      571.27     40.53 o 
  -6   2  10      450.79      453.92     28.06 o 
  -5   2  10      308.43      310.13     32.59 o 
  -4   2  10      128.32      185.35     20.67 o 
  -3   2  10      423.93      425.70     27.28 o 
  -2   2  10       63.51       56.65     16.70 o 
  -1   2  10      119.63      106.92     20.47 o 
   0   2  10      201.41      169.63     23.20 o 
   1   2  10     1280.90     1212.71     47.99 o 
   2   2  10      476.27      454.49     50.47 o 
   3   2  10      108.65      109.87     22.09 o 
   4   2  10       97.82      130.18     28.66 o 
   5   2  10      325.29      356.84     34.94 o 
   6   2  10       40.19       29.06     17.70 o 
   7   2  10      100.89       79.18     61.90 o 
   8   2  10        5.71       -9.33     21.39 o 
 -14   3  10       68.46       88.40     26.26 o 
 -13   3  10       19.41       16.59     28.26 o 
 -12   3  10      860.97      790.03     64.71 o 
 -11   3  10       26.56       69.08     29.93 o 
 -10   3  10       50.82       80.39     22.76 o 
  -9   3  10      234.29      228.02     29.49 o 
  -8   3  10       69.36       70.16     21.14 o 
  -7   3  10      454.44      412.86     35.21 o 
  -6   3  10      381.32      377.76     24.96 o 
  -5   3  10      142.27      133.60     18.16 o 
  -4   3  10     1148.15     1119.58     35.70 o 
  -3   3  10      471.27      501.14     26.88 o 
  -2   3  10       68.11       81.53     17.97 o 
  -1   3  10      164.74      145.77     25.76 o 
   0   3  10       92.19      105.35     19.00 o 
   1   3  10        5.65        6.70     13.40 o 
   2   3  10        0.50       -6.22     18.21 o 
   3   3  10       57.30       84.89     22.31 o 
   4   3  10      259.01      169.80     30.04 o 
   5   3  10       71.53      106.88     28.00 o 
   6   3  10       34.76       49.86     28.56 o 
   7   3  10       36.71      -18.42     19.70 o 
 -13   4  10       52.04       -3.55     26.15 o 
 -12   4  10       56.63       21.34     30.54 o 
 -11   4  10      378.88      358.29     37.90 o 
 -10   4  10       41.74       -8.58     18.72 o 
  -9   4  10      105.67      117.84     25.30 o 
  -8   4  10       68.47       71.16     22.67 o 
  -7   4  10      120.18       86.88     19.34 o 
  -6   4  10      312.09      332.43     27.93 o 
  -5   4  10      190.86      210.73     23.98 o 
  -4   4  10       69.82       55.95     20.43 o 
  -3   4  10      350.80      395.44     35.18 o 
  -2   4  10       72.78       77.18     21.39 o 
  -1   4  10      175.34      189.81     28.90 o 
   0   4  10      318.36      321.86     36.03 o 
   1   4  10      133.43       99.99     22.25 o 
   2   4  10      120.90      125.21     23.04 o 
   3   4  10       71.75       27.38     41.66 o 
   4   4  10       62.68      104.46     27.18 o 
   5   4  10       12.17       -4.20     20.86 o 
   6   4  10        1.54       19.73     20.30 o 
 -12   5  10        3.42       -7.73     24.67 o 
 -11   5  10      190.01      186.95     30.96 o 
 -10   5  10       73.76       84.26     22.86 o 
  -9   5  10       84.55       84.14     23.13 o 
  -8   5  10       10.64       33.84     20.08 o 
  -7   5  10        0.38       24.29     17.05 o 
  -6   5  10        0.73        5.37     18.82 o 
  -5   5  10      262.63      316.51     35.21 o 
  -4   5  10      165.95      178.90     28.40 o 
  -3   5  10       44.59       58.73     20.55 o 
  -2   5  10      383.79      411.40     37.09 o 
  -1   5  10       11.61        2.67     23.65 o 
   0   5  10       11.63       -7.30     14.92 o 
   1   5  10       39.17       61.57     20.94 o 
   2   5  10       80.11       94.13     40.53 o 
   3   5  10       18.86       23.52     35.62 o 
   4   5  10        8.04        7.96     21.39 o 
   5   5  10       17.82       -9.29     39.05 o 
 -10   6  10        0.01       38.51     22.31 o 
  -9   6  10       49.07       42.22     22.41 o 
  -8   6  10        1.52        0.11     23.14 o 
  -7   6  10       40.41      108.71     30.97 o 
  -6   6  10        2.03       12.80     19.30 o 
  -5   6  10      121.21       80.59     25.23 o 
  -4   6  10        4.28       -1.29     18.15 o 
  -3   6  10      448.82      557.80     44.59 o 
  -2   6  10       29.86        0.71     18.57 o 
  -1   6  10        8.56       38.47     20.96 o 
   0   6  10      302.48      337.74     41.13 o 
   1   6  10        0.94       -2.45     26.90 o 
   2   6  10       14.98        9.23     20.23 o 
   3   6  10       16.19       32.01     23.72 o 
  -7   7  10       42.21       76.62     32.29 o 
  -6   7  10        0.34      -12.58     23.47 o 
  -5   7  10       92.69      108.40     35.55 o 
  -4   7  10       52.39       50.64     23.65 o 
  -3   7  10       27.27       31.86     21.72 o 
  -2   7  10        4.66       46.35     24.29 o 
  -1   7  10       41.82       24.44     24.50 o 
   0   7  10       57.76       88.31     30.95 o 
 -14   1  11        2.86      -10.04     19.12 o 
 -13   1  11        0.84      -10.25     18.63 o 
 -12   1  11       22.91       12.48     18.24 o 
 -11   1  11      240.66      241.35     33.82 o 
 -10   1  11       25.44       51.83     21.94 o 
  -9   1  11      778.97      753.85     57.20 o 
  -8   1  11      696.11      648.57     39.20 o 
  -7   1  11     1208.15     1102.61    102.62 o 
  -6   1  11       82.59       67.20     17.35 o 
  -5   1  11      601.15      522.66     45.33 o 
  -4   1  11       87.87       84.76     21.53 o 
  -3   1  11      241.25      193.50     29.13 o 
  -2   1  11        0.49       -6.52     12.22 o 
  -1   1  11        2.75       -2.33     15.14 o 
   0   1  11        1.05      -11.55     12.31 o 
   1   1  11        0.42       -2.32     19.42 o 
   2   1  11       24.77       26.27     16.20 o 
   3   1  11       74.54       98.84     21.46 o 
   4   1  11       18.82       31.37     18.57 o 
   5   1  11       15.25        6.69     17.60 o 
   6   1  11       10.93        4.60     18.30 o 
   7   1  11       40.34       42.40     20.97 o 
 -14   2  11      165.15      177.88     32.53 o 
 -13   2  11        8.39        3.37     24.85 o 
 -12   2  11        8.34       18.32     43.29 o 
 -11   2  11      415.66      425.01     39.63 o 
 -10   2  11      252.74      167.55     45.18 o 
  -9   2  11      106.65      123.67     24.55 o 
  -8   2  11      498.51      479.33     37.09 o 
  -7   2  11      901.42      857.26     44.89 o 
  -6   2  11      164.44      130.32     21.95 o 
  -5   2  11      173.85      182.27     25.48 o 
  -4   2  11       13.85       25.58     14.36 o 
  -3   2  11      287.75      290.55     29.26 o 
  -2   2  11       88.57       66.19     18.09 o 
  -1   2  11        3.24        4.03     14.77 o 
   0   2  11       44.35       38.43     16.72 o 
   1   2  11       32.95       41.99     18.43 o 
   2   2  11        6.15       -1.46     14.12 o 
   3   2  11       73.76       59.21     20.13 o 
   4   2  11       78.73       48.99     20.06 o 
   5   2  11       39.23       53.66     20.47 o 
   6   2  11        5.92       18.97     19.93 o 
   7   2  11       13.94        9.52     20.47 o 
 -13   3  11      100.62       35.68     30.70 o 
 -12   3  11       84.84       82.50     30.66 o 
 -11   3  11       10.42       22.31     26.86 o 
 -10   3  11      148.23      168.41     28.52 o 
  -9   3  11       32.16        7.39     26.98 o 
  -8   3  11       26.92       32.40     18.61 o 
  -7   3  11      459.08      491.10     38.35 o 
  -6   3  11       59.47       51.83     21.66 o 
  -5   3  11      758.34      719.89     34.79 o 
  -4   3  11       97.77      118.14     18.24 o 
  -3   3  11       42.41       71.21     17.77 o 
  -2   3  11       83.29       60.28     17.83 o 
  -1   3  11      204.76      147.46     44.44 o 
   0   3  11        0.16       -9.40     12.42 o 
   1   3  11       13.33        5.34     14.26 o 
   2   3  11       21.56       27.34     15.53 o 
   3   3  11      193.72      180.09     28.01 o 
   4   3  11       42.63       -2.88     16.82 o 
   5   3  11        8.71      -16.97     20.20 o 
   6   3  11       89.46      102.13     32.40 o 
 -12   4  11      206.16      247.39     45.73 o 
 -11   4  11       11.62       50.72     28.83 o 
 -10   4  11       22.28       18.15     19.14 o 
  -9   4  11       25.86       -3.00     29.44 o 
  -8   4  11       46.56       79.54     22.77 o 
  -7   4  11      274.01      373.33     44.09 o 
  -6   4  11      732.20      715.33     38.59 o 
  -5   4  11      879.24      861.72     48.64 o 
  -4   4  11      352.44      316.30     34.69 o 
  -3   4  11       53.33       25.62     17.45 o 
  -2   4  11      116.69      129.44     27.39 o 
  -1   4  11        0.51      -16.99     14.48 o 
   0   4  11       68.71       65.37     20.94 o 
   1   4  11       18.26       14.75     16.19 o 
   2   4  11       34.93       46.28     22.75 o 
   3   4  11        8.70       17.21     20.99 o 
   4   4  11       24.40       54.71     25.56 o 
   5   4  11       27.37       28.23     21.39 o 
 -11   5  11        0.99       -7.29     19.39 o 
 -10   5  11       15.13       34.68     28.71 o 
  -9   5  11       48.36      116.10     27.25 o 
  -8   5  11        2.89       50.95     23.98 o 
  -7   5  11        9.86       45.38     21.46 o 
  -6   5  11       13.58       19.08     19.76 o 
  -5   5  11       98.48      114.79     26.36 o 
  -4   5  11        3.58       -7.57     19.04 o 
  -3   5  11      627.40      544.81     43.37 o 
  -2   5  11       18.62       13.49     18.54 o 
  -1   5  11       12.45       21.91     16.85 o 
   0   5  11       22.31        3.01     18.19 o 
   1   5  11      293.33      337.47     43.90 o 
   2   5  11       19.60       -0.48     20.81 o 
   3   5  11        8.69        9.79     25.77 o 
  -8   6  11       77.73       72.60     30.82 o 
  -7   6  11      150.38      130.25     35.52 o 
  -6   6  11        0.32       20.70     22.26 o 
  -5   6  11      120.10      109.04     27.92 o 
  -4   6  11       68.47       76.60     44.43 o 
  -3   6  11        3.49       47.82     22.24 o 
  -2   6  11      222.10      232.45     33.32 o 
  -1   6  11       17.15       41.09     20.75 o 
   0   6  11        0.87        4.49     21.84 o 
   1   6  11       25.49       16.80     23.45 o 
 -14   0  12       14.32      -17.61     37.07 o 
 -13   0  12      214.67      191.41     40.68 o 
 -12   0  12      301.80      260.91     74.93 o 
 -11   0  12       64.26       33.37     26.90 o 
 -10   0  12      439.42      447.22     71.36 o 
  -9   0  12      448.05      471.16     69.73 o 
  -8   0  12      352.04      367.14     64.79 o 
  -7   0  12       59.92       33.24     24.70 o 
  -6   0  12       90.32       52.36     25.51 o 
  -5   0  12       84.91       78.62     31.44 o 
  -4   0  12      544.06      478.83     60.20 o 
  -3   0  12        5.22       -3.66     25.45 o 
  -2   0  12      320.81      303.22     55.09 o 
  -1   0  12      954.29      974.33     83.68 o 
   0   0  12       19.33       50.90     32.66 o 
   1   0  12       63.10       69.56     36.38 o 
   2   0  12        7.77       24.58     24.12 o 
   3   0  12      594.75      560.62    134.93 o 
   4   0  12      337.25      502.97     50.51 o 
   5   0  12        3.76        6.06     22.10 o 
   6   0  12        5.64       -7.13     21.92 o 
 -14   1  12       44.05       23.38     24.90 o 
 -13   1  12       27.13       59.52     28.50 o 
 -12   1  12      302.07      335.87     34.13 o 
 -11   1  12      242.16      232.17     48.19 o 
 -10   1  12      272.46      266.52     35.28 o 
  -9   1  12      193.47      195.50     35.56 o 
  -8   1  12       28.81       21.27     20.02 o 
  -7   1  12        0.17       12.30     14.11 o 
  -6   1  12      193.92      214.10     26.35 o 
  -5   1  12      329.28      290.78     34.68 o 
  -4   1  12        0.24        1.60     16.68 o 
  -3   1  12      573.30      598.86     46.59 o 
  -2   1  12      292.32      248.07     28.46 o 
  -1   1  12      216.38      236.77     28.62 o 
   0   1  12        6.43       -0.52     14.71 o 
   1   1  12        7.89        1.09     15.61 o 
   2   1  12       43.13       37.95     29.20 o 
   3   1  12        0.03      -14.05     14.75 o 
   4   1  12      325.42      510.12     44.18 o 
   5   1  12        5.81       12.19     17.89 o 
   6   1  12       67.07      124.16     32.07 o 
 -13   2  12       88.07       59.65     28.59 o 
 -12   2  12      167.73      114.22     37.21 o 
 -11   2  12      115.76      106.64     36.05 o 
 -10   2  12       28.69       -5.09     25.52 o 
  -9   2  12      100.93      139.82     26.90 o 
  -8   2  12       30.93       24.11     42.89 o 
  -7   2  12      138.22      122.10     28.72 o 
  -6   2  12      202.98      218.82     34.46 o 
  -5   2  12        2.72       -2.14     14.25 o 
  -4   2  12      201.37      221.55     24.61 o 
  -3   2  12      497.88      462.91     31.71 o 
  -2   2  12      141.09      110.31     22.77 o 
  -1   2  12        0.41        6.36     14.60 o 
   0   2  12       89.33      117.88     41.70 o 
   1   2  12      520.24      522.91     40.76 o 
   2   2  12       52.00       19.41     17.45 o 
   3   2  12       29.50       43.17     40.82 o 
   4   2  12        2.08        5.21     16.96 o 
   5   2  12      143.68      154.10     28.59 o 
 -12   3  12       68.01      106.86     36.59 o 
 -11   3  12       15.20       -3.59     27.85 o 
 -10   3  12       49.50       97.80     41.14 o 
  -9   3  12      143.83      136.10     28.12 o 
  -8   3  12      163.12      157.33     28.38 o 
  -7   3  12      279.62      365.68     36.58 o 
  -6   3  12        0.14      -19.54     13.10 o 
  -5   3  12       18.06       23.48     14.73 o 
  -4   3  12        0.03        8.96     13.72 o 
  -3   3  12      207.54      225.57     26.56 o 
  -2   3  12       67.30      100.89     20.70 o 
  -1   3  12       40.34       23.19     16.11 o 
   0   3  12      353.16      360.58     30.86 o 
   1   3  12        0.38      -18.55     13.36 o 
   2   3  12       25.60       -7.23     14.88 o 
   3   3  12       86.56       66.31     25.95 o 
   4   3  12        0.99      -20.06     22.39 o 
 -11   4  12       66.57       81.80     36.24 o 
 -10   4  12       19.54       42.50     25.91 o 
  -9   4  12       38.42       74.70     32.40 o 
  -8   4  12       16.06       25.69     20.21 o 
  -7   4  12       39.42       16.35     16.96 o 
  -6   4  12        2.13       -1.89     18.43 o 
  -5   4  12       24.05       39.21     20.30 o 
  -4   4  12       41.87        6.08     19.79 o 
  -3   4  12       14.41       28.52     20.31 o 
  -2   4  12       88.02      103.26     26.14 o 
  -1   4  12       90.34       98.41     25.06 o 
   0   4  12       45.97       66.57     22.24 o 
   1   4  12        7.84        8.61     24.45 o 
   2   4  12       45.67       45.93     23.95 o 
   3   4  12      181.23      134.20     33.38 o 
  -9   5  12       48.67       66.18     25.38 o 
  -8   5  12        0.28        0.61     20.95 o 
  -7   5  12       18.58       15.73     33.03 o 
  -6   5  12      171.32      165.60     30.73 o 
  -5   5  12      143.70      151.95     29.76 o 
  -4   5  12       61.82       79.05     24.85 o 
  -3   5  12       78.09       81.97     34.25 o 
  -2   5  12      129.03      121.54     29.30 o 
  -1   5  12        1.39      -13.27     17.39 o 
   0   5  12        1.73       -8.04     19.23 o 
   1   5  12       21.12       15.73     23.37 o 
  -6   6  12      169.08      188.69     32.55 o 
  -5   6  12       47.79       63.55     26.90 o 
  -4   6  12       46.14       29.72     28.93 o 
  -3   6  12        3.44       18.81     19.66 o 
 -13   1  13       59.74       48.94     23.01 o 
 -12   1  13        6.92       -2.92     16.45 o 
 -11   1  13       19.66        6.96     22.52 o 
 -10   1  13        0.07       10.26     21.83 o 
  -9   1  13      234.04      194.89     39.94 o 
  -8   1  13       23.69       15.79     21.65 o 
  -7   1  13       31.63       24.16     26.12 o 
  -6   1  13       26.63       18.29     16.85 o 
  -5   1  13      164.09      207.99     60.32 o 
  -4   1  13       19.69        7.17     18.01 o 
  -3   1  13      401.20      411.41     51.54 o 
  -2   1  13      124.62      150.31     30.98 o 
  -1   1  13       76.40       73.08     21.55 o 
   0   1  13       49.70       45.36     23.80 o 
   1   1  13       39.36       37.24     18.29 o 
   2   1  13       65.55       31.46     25.84 o 
   3   1  13        2.99       -1.99     17.18 o 
   4   1  13       28.80       -3.52     18.07 o 
 -12   2  13        2.88       18.02     41.49 o 
 -11   2  13       11.77       48.18     24.47 o 
 -10   2  13       45.58       78.27     60.99 o 
  -9   2  13        0.03        0.88     18.52 o 
  -8   2  13       34.46       17.10     18.60 o 
  -7   2  13       43.53       59.18     20.35 o 
  -6   2  13      141.74      122.18     28.42 o 
  -5   2  13       35.08       45.26     19.74 o 
  -4   2  13        4.65       -3.10     15.69 o 
  -3   2  13       79.74       61.40     17.81 o 
  -2   2  13        0.14       -9.76     16.18 o 
  -1   2  13        3.68       -0.43     16.61 o 
   0   2  13      128.97      160.10     27.74 o 
   1   2  13        7.39        5.30     16.55 o 
   2   2  13        5.16        9.28     18.62 o 
   3   2  13      160.78      132.68     27.52 o 
 -11   3  13      120.71      170.27     42.59 o 
 -10   3  13        1.36      -15.76     25.41 o 
  -9   3  13      165.30      211.26     31.61 o 
  -8   3  13       54.35       80.91     24.35 o 
  -7   3  13       91.17       89.86     25.61 o 
  -6   3  13        2.38      -26.37     19.97 o 
  -5   3  13       53.39       49.25     18.93 o 
  -4   3  13      125.06      135.49     23.19 o 
  -3   3  13       15.25        0.85     15.88 o 
  -2   3  13      193.59      159.22     32.30 o 
  -1   3  13        7.50       -9.85     14.57 o 
   0   3  13        9.86        2.95     15.44 o 
   1   3  13      118.90      113.27     22.74 o 
   2   3  13        0.01       -0.68     16.67 o 
 -10   4  13        6.24       20.32     24.49 o 
  -9   4  13      109.94      107.41     46.31 o 
  -8   4  13      104.25      103.45     26.12 o 
  -7   4  13      108.59       94.16     49.13 o 
  -6   4  13       13.19      -13.62     19.40 o 
  -5   4  13       14.78        9.33     20.72 o 
  -4   4  13       47.17       29.77     22.02 o 
  -3   4  13        1.90        8.76     19.73 o 
  -2   4  13        0.47        6.35     19.36 o 
  -1   4  13       12.29        3.28     19.40 o 
   0   4  13       10.18       -5.54     18.32 o 
   1   4  13       44.20       44.52     22.75 o 
  -7   5  13       50.99       84.56     26.78 o 
  -6   5  13       77.10       43.71     23.22 o 
  -5   5  13       74.80       64.51     24.81 o 
  -4   5  13       71.25      106.68     29.23 o 
  -3   5  13       24.85       31.77     31.70 o 
  -2   5  13        6.19       41.65     23.49 o 
 -11   0  14      101.88       85.28     40.59 o 
 -10   0  14       16.31       69.33     47.53 o 
  -9   0  14        0.01       10.40     33.94 o 
  -8   0  14      260.76      202.75     54.57 o 
  -7   0  14        3.54       -4.59     27.14 o 
  -6   0  14      226.85      239.36     53.52 o 
  -5   0  14      210.41      145.39     43.41 o 
  -4   0  14      839.48      812.79     82.46 o 
  -3   0  14        1.66       49.57     32.19 o 
  -2   0  14       78.00       34.17     30.97 o 
  -1   0  14        6.39      -32.02     25.28 o 
   0   0  14       19.86      -16.10     29.69 o 
   1   0  14       18.19       32.83     35.27 o 
   2   0  14       57.24       96.81     47.19 o 
 -11   1  14       67.82       49.60     27.82 o 
 -10   1  14       15.44       29.84     24.43 o 
  -9   1  14      131.36      208.40     65.43 o 
  -8   1  14       58.07       48.80     25.76 o 
  -7   1  14       17.39       49.51     25.00 o 
  -6   1  14       48.60       49.47     19.95 o 
  -5   1  14       24.87       71.84     24.59 o 
  -4   1  14       35.82       25.11     22.49 o 
  -3   1  14       86.42       69.05     26.42 o 
  -2   1  14       13.68      -16.86     19.93 o 
  -1   1  14      103.55      110.93     31.43 o 
   0   1  14      171.32      217.89     31.72 o 
   1   1  14        0.06      -19.75     16.17 o 
   2   1  14      246.44      221.40     32.44 o 
 -10   2  14        0.39      -34.58     23.05 o 
  -9   2  14        1.87        0.68     27.60 o 
  -8   2  14       19.10       10.00     19.78 o 
  -7   2  14       53.09       73.97     22.45 o 
  -6   2  14      534.18      536.11     43.00 o 
  -5   2  14        4.35       -8.76     16.39 o 
  -4   2  14       26.13       38.43     20.73 o 
  -3   2  14        0.63       -9.09     17.10 o 
  -2   2  14      101.40       47.47     21.08 o 
  -1   2  14       76.85       29.34     20.11 o 
   0   2  14        9.40       13.59     23.94 o 
   1   2  14       24.59       28.92     20.23 o 
  -9   3  14      127.16      218.67     33.93 o 
  -8   3  14        3.71        3.06     20.22 o 
  -7   3  14      353.34      377.95     40.50 o 
  -6   3  14        7.72       22.64     25.47 o 
  -5   3  14      135.65       92.91     24.63 o 
  -4   3  14        6.71       12.73     17.72 o 
  -3   3  14       33.94       34.09     18.28 o 
  -2   3  14        6.29       -8.21     15.35 o 
  -1   3  14       20.36       37.47     18.38 o 
   0   3  14      118.18      124.32     24.06 o 
  -7   4  14       10.01       17.10     29.38 o 
  -6   4  14       41.02       46.22     25.02 o 
  -5   4  14       16.56        1.81     20.73 o 
  -4   4  14       24.66       -2.97     20.93 o 
  -3   4  14       69.33       34.97     23.93 o 
  -9   1  15      189.14      185.14     63.40 o 
  -8   1  15       14.71       69.85     48.29 o 
  -7   1  15       74.41       56.71     27.67 o 
  -6   1  15      121.27      103.92     25.57 o 
  -5   1  15        0.00       44.56     26.04 o 
  -4   1  15        0.61       -6.47     22.90 o 
  -3   1  15        1.59      -19.79     20.55 o 
  -2   1  15        5.41        1.58     23.49 o 
  -1   1  15       13.75       14.75     23.03 o 
  -8   2  15       17.95       34.84     26.63 o 
  -7   2  15        0.35       26.96     21.92 o 
  -6   2  15       28.86       -6.23     22.54 o 
  -5   2  15        0.39       14.02     19.55 o 
  -4   2  15       42.69        2.83     23.70 o 
  -3   2  15       83.82       33.03     31.41 o 
                                                 
